# Supplementary material for: Altered splicing associated with the pathology of inflammatory bowel disease
Source: Hum Genomics. 2021 Jul 23;15:47. doi: 10.1186/s40246-021-00347-y (PMC8305504; doi:10.1186/s40246-021-00347-y)
Supplement: Supplementary file 1 — Additional file 1: Table S1. PSI significant by tissue location [file 40246_2021_347_MOESM1_ESM.csv]

Berger et al (2021): Table S1. List of PSI that differ by Location in the gut.
Exons	coordinates	hgnc	pval	padj	foldchange
ENSG00000003402.19+ENSG00000234431.2:017	chr2.201129643.201129728.+	CFLAR+AC007283.1	0.010637596	0.04183922	0.583628711
ENSG00000004534.14+ENSG00000003756.16:090	chr3.50102337.50102725.+	RBM6+RBM5	0.000228423	0.002084996	1.271435467
ENSG00000006015.17:008	chr19.18589078.18589412.+	REX1BD	0.007501571	0.032378854	1.285477058
ENSG00000007255.10:009	chr19.45178093.45178134.-	TRAPPC6A	0.005960309	0.027101281	0.900516532
ENSG00000007392.16:008	chr16.189896.189930.-	LUC7L	0.010606081	0.04176219	0.766703583
ENSG00000008130.15:028	chr1.1756779.1756882.-	NADK	0.000551628	0.004248564	1.391991846
ENSG00000008517.16+ENSG00000252561.1:020	chr16.3065642.3065652.+	RNU1-125P+IL32	0.003131364	0.016798987	1.132435737
ENSG00000008517.16+ENSG00000252561.1:021	chr16.3065653.3065653.+	RNU1-125P+IL32	0.003166757	0.01693695	1.129959857
ENSG00000008517.16+ENSG00000252561.1:022	chr16.3065654.3065655.+	RNU1-125P+IL32	7.76E-05	0.000914656	1.140837116
ENSG00000008517.16+ENSG00000252561.1:023	chr16.3065656.3065661.+	RNU1-125P+IL32	2.63E-06	5.91E-05	1.129325288
ENSG00000008517.16+ENSG00000252561.1:024	chr16.3065662.3065662.+	RNU1-125P+IL32	3.40E-06	7.23E-05	1.116479348
ENSG00000008517.16+ENSG00000252561.1:025	chr16.3065663.3065676.+	RNU1-125P+IL32	2.10E-05	0.000322839	1.100559015
ENSG00000008517.16+ENSG00000252561.1:026	chr16.3065677.3065687.+	RNU1-125P+IL32	4.82E-05	0.000624323	1.083571842
ENSG00000008517.16+ENSG00000252561.1:027	chr16.3065688.3065710.+	RNU1-125P+IL32	1.74E-09	1.01E-07	0.721916404
ENSG00000008517.16+ENSG00000252561.1:028	chr16.3065711.3065711.+	RNU1-125P+IL32	1.19E-08	5.05E-07	0.595745229
ENSG00000008517.16+ENSG00000252561.1:029	chr16.3065712.3065780.+	RNU1-125P+IL32	9.37E-09	4.13E-07	0.593906268
ENSG00000008517.16+ENSG00000252561.1:030	chr16.3065781.3065783.+	RNU1-125P+IL32	4.37E-09	2.17E-07	0.777379321
ENSG00000008517.16+ENSG00000252561.1:047	chr16.3069110.3069269.+	RNU1-125P+IL32	1.87E-09	1.07E-07	0.970243347
ENSG00000010322.15:031	chr3.52480879.52481037.+	NISCH	0.010518414	0.041510382	1.147177304
ENSG00000010803.16:012	chr1.41041311.41041421.-	SCMH1	0.009951307	0.039833106	1.47930067
ENSG00000011198.9:036	chr3.43719014.43719541.+	ABHD5	0.000761677	0.005486114	0.92100939
ENSG00000011198.9:041	chr3.43720812.43722725.+	ABHD5	0.009634795	0.038810818	0.847361389
ENSG00000011243.17:014	chr19.15398767.15399301.-	AKAP8L	0.01038519	0.041156247	1.285521488
ENSG00000011243.17:016	chr19.15399935.15400294.-	AKAP8L	1.63E-05	0.000265392	1.503486863
ENSG00000011243.17:035	chr19.15403556.15403652.-	AKAP8L	0.000703723	0.005154719	0.906910512
ENSG00000011422.11:004	chr19.43648580.43648909.-	PLAUR	0.006814137	0.030136306	0.828714913
ENSG00000011465.16:030	chr12.91179362.91179439.-	DCN	0.013117998	0.049308697	0.923395213
ENSG00000012061.15:009	chr19.45413436.45413676.-	ERCC1	0.005387723	0.025261572	0.797651476
ENSG00000012061.15:028	chr19.45423502.45423566.-	ERCC1	0.006538283	0.029101481	1.381444492
ENSG00000012963.14+ENSG00000259066.5+ENSG00000153485.5:006	chr14.93185033.93185485.+	UBR7+AL110118.2+TMEM251	0.000281297	0.002448036	1.426234289
ENSG00000013306.15:032	chr17.44322529.44322552.-	SLC25A39	0.009962544	0.039833106	1.126623754
ENSG00000013306.15:038	chr17.44323591.44323719.-	SLC25A39	0.000346394	0.002900839	1.447193754
ENSG00000013306.15:039	chr17.44323720.44323800.-	SLC25A39	0.00404935	0.020249642	1.38222895
ENSG00000013306.15:041	chr17.44324130.44324147.-	SLC25A39	0.002289577	0.012979211	1.467793003
ENSG00000013306.15:042	chr17.44324148.44324199.-	SLC25A39	0.011454646	0.044428797	1.364750475
ENSG00000013441.15:027	chr2.200860125.200860215.-	CLK1	0.001250653	0.008167744	0.869477379
ENSG00000013561.17:022	chr5.141974834.141974947.+	RNF14	0.00096263	0.006613715	0.923543594
ENSG00000014914.20:005	chr1.149929318.149929622.-	MTMR11	6.72E-06	0.000125463	1.456444121
ENSG00000015133.18:048	chr14.91378659.91379885.-	CCDC88C	0.011665603	0.04502254	1.27771722
ENSG00000019582.14:006	chr5.150402152.150402169.-	CD74	0.005275425	0.024904416	0.985716351
ENSG00000019582.14:007	chr5.150402170.150402250.-	CD74	0.005253523	0.024817756	0.985450973
ENSG00000023191.16:054	chr11.506609.506759.-	RNH1	0.000449352	0.003574905	1.237513218
ENSG00000023330.14:005	chr3.52198672.52198848.+	ALAS1	1.16E-08	4.98E-07	1.639755628
ENSG00000025434.18:044	chr11.47260409.47260506.+	NR1H3	5.21E-06	0.000100742	1.072142157
ENSG00000026103.21:008	chr10.88990960.88991019.+	FAS	3.40E-05	0.000472925	1.947123628
ENSG00000026103.21:009	chr10.88991020.88991212.+	FAS	3.81E-08	1.43E-06	1.818649708
ENSG00000026103.21:010	chr10.88991213.88991287.+	FAS	2.22E-05	0.000338383	1.729144206
ENSG00000026508.18:053	chr11.35204512.35204640.+	CD44	9.04E-06	0.000159454	0.588972695
ENSG00000026508.18:059	chr11.35206112.35206114.+	CD44	0.001307464	0.008459846	0.577135629
ENSG00000026508.18:060	chr11.35206115.35206243.+	CD44	0.000453716	0.003596547	0.57355209
ENSG00000028310.17+ENSG00000188818.12:063	chr5.863745.864122.-	BRD9+ZDHHC11	0.001821891	0.010986269	0.890536761
ENSG00000035141.7:008	chr2.70300981.70301407.-	FAM136A	0.001147646	0.007601393	1.497213666
ENSG00000035141.7:009	chr2.70301408.70301603.-	FAM136A	0.000748098	0.005421772	1.539378336
ENSG00000038274.16:007	chr5.163505639.163505749.+	MAT2B	8.24E-12	8.12E-10	1.246823457
ENSG00000051009.10:005	chr11.6214912.6215355.-	FAM160A2	3.91E-09	1.96E-07	1.510692698
ENSG00000051009.10:006	chr11.6216570.6217370.-	FAM160A2	8.88E-09	3.96E-07	1.593731629
ENSG00000052841.14:036	chr11.43445931.43446544.+	TTC17	0.000137886	0.001395002	1.325888094
ENSG00000053372.4:006	chr1.19256052.19256052.+	MRTO4	4.46E-10	3.15E-08	6.037338751
ENSG00000053918.16:018	chr11.2585212.2585307.+	KCNQ1	2.20E-05	0.000335524	0.936244049
ENSG00000054277.13+ENSG00000203668.2:016	chr1.241628853.241635465.-	CHML+OPN3	1.46E-06	3.53E-05	1.699058973
ENSG00000058799.14:018	chr1.53889244.53889463.-	YIPF1	3.57E-05	0.000491733	1.297410223
ENSG00000062194.15:014	chr5.57237113.57237172.+	GPBP1	0.005054349	0.024075891	0.857068723
ENSG00000063176.15:029	chr19.48628681.48629726.+	SPHK2	0.001284031	0.008323614	1.054089791
ENSG00000063176.15:032	chr19.48629917.48630405.+	SPHK2	0.00127545	0.008275646	1.064814815
ENSG00000063241.7:014	chr19.55455636.55455845.-	ISOC2	0.001393711	0.008899201	1.087492858
ENSG00000063244.12:005	chr19.55658862.55658981.+	U2AF2	4.24E-06	8.50E-05	1.57695345
ENSG00000063245.14+ENSG00000268593.3:003	chr19.55676625.55677218.+	EPN1+AC008749.1	0.000110929	0.001173134	0.746621739
ENSG00000063245.14+ENSG00000268593.3:004	chr19.55677550.55677734.+	EPN1+AC008749.1	1.78E-06	4.17E-05	0.655660562
ENSG00000064115.10:012	chr12.26979784.26979901.-	TM7SF3	0.000198602	0.001856354	1.084748911
ENSG00000064115.10:013	chr12.26979902.26979936.-	TM7SF3	0.000925626	0.006397148	1.081048481
ENSG00000065029.14:037	chr6.35294570.35294976.+	ZNF76	0.000724568	0.005273077	1.55730314
ENSG00000065029.14:038	chr6.35294977.35295143.+	ZNF76	0.009832878	0.039427251	1.61292073
ENSG00000065357.19:057	chr12.55938511.55938552.+	DGKA	0.00026281	0.002337905	0.919744014
ENSG00000065357.19:070	chr12.55938881.55938914.+	DGKA	0.00244073	0.013595223	1.363792728
ENSG00000065457.10+ENSG00000260092.1+ENSG00000135702.14+ENSG00000259992.1+ENSG00000205084.10:002	chr16.75528535.75530104.-	ADAT1+AC025287.1+AC009163.2+TMEM231+CHST5	8.83E-06	0.000156629	0.839011457
ENSG00000066322.14+ENSG00000283836.1:025	chr1.43365186.43365214.-	MIR6734+ELOVL1	2.15E-21	1.37E-18	1.179673253
ENSG00000066322.14+ENSG00000283836.1:026	chr1.43365215.43365268.-	MIR6734+ELOVL1	1.55E-20	7.76E-18	1.170737076
ENSG00000066322.14+ENSG00000283836.1:027	chr1.43365269.43365376.-	MIR6734+ELOVL1	1.75E-19	7.19E-17	1.155868806
ENSG00000066322.14+ENSG00000283836.1:029	chr1.43366268.43366329.-	MIR6734+ELOVL1	1.12E-05	0.000192185	0.590039791
ENSG00000066322.14+ENSG00000283836.1:035	chr1.43367486.43367616.-	MIR6734+ELOVL1	6.64E-05	0.000807594	0.702146653
ENSG00000067836.12+ENSG00000285952.1+ENSG00000140623.13:051	chr16.4800579.4801028.-	AC020663.4+ROGDI+SEPT12	9.48E-10	6.15E-08	0.568314855
ENSG00000067836.12+ENSG00000285952.1+ENSG00000140623.13:052	chr16.4801029.4801049.-	AC020663.4+ROGDI+SEPT12	8.14E-05	0.000941657	0.61670111
ENSG00000067836.12+ENSG00000285952.1+ENSG00000140623.13:053	chr16.4801050.4801266.-	AC020663.4+ROGDI+SEPT12	2.93E-07	9.13E-06	0.61189137
ENSG00000068028.17:008	chr3.50336570.50336799.-	RASSF1	0.000456487	0.003607068	1.802321162
ENSG00000068028.17:009	chr3.50336800.50337172.-	RASSF1	1.24E-05	0.000210355	2.09154558
ENSG00000068120.14+ENSG00000108784.9+ENSG00000266929.1:029	chr17.42562220.42562236.+	COASY+NAGLU+AC067852.1	0.003395505	0.017806691	0.898212235
ENSG00000068120.14+ENSG00000108784.9+ENSG00000266929.1:030	chr17.42562237.42562269.+	COASY+NAGLU+AC067852.1	0.007721643	0.033003188	0.917383328
ENSG00000068120.14+ENSG00000108784.9+ENSG00000266929.1:031	chr17.42562270.42562295.+	COASY+NAGLU+AC067852.1	0.00839693	0.035063455	0.926641187
ENSG00000068120.14+ENSG00000108784.9+ENSG00000266929.1:033	chr17.42562356.42562487.+	COASY+NAGLU+AC067852.1	0.004018224	0.020151564	0.918910498
ENSG00000068120.14+ENSG00000108784.9+ENSG00000266929.1:034	chr17.42562488.42562611.+	COASY+NAGLU+AC067852.1	0.008875108	0.036549782	0.915833898
ENSG00000068308.13:006	chrX.48922911.48922942.-	OTUD5	0.000133659	0.001358128	0.913410601
ENSG00000068308.13:007	chrX.48922943.48923136.-	OTUD5	0.000213731	0.001974049	0.9289317
ENSG00000068400.13:004	chrX.48975310.48976017.-	GRIPAP1	0.000759696	0.005483125	1.379152334
ENSG00000068745.14:019	chr3.48693521.48693784.-	IP6K2	0.00226866	0.012902431	1.211595086
ENSG00000068745.14:020	chr3.48693785.48693952.-	IP6K2	0.009016429	0.037001485	1.142269461
ENSG00000068745.14:040	chr3.48695419.48695421.-	IP6K2	0.007290344	0.031669254	0.943052407
ENSG00000070010.18:022	chr22.19475470.19475495.-	UFD1	0.007868544	0.03342699	0.947703281
ENSG00000070214.15:027	chr9.105396019.105397346.+	SLC44A1	8.18E-05	0.000941714	1.651191695
ENSG00000070423.17:012	chr19.651611.651691.-	RNF126	0.012168487	0.046600685	0.937162901
ENSG00000070610.14:003	chr9.35737448.35737604.-	GBA2	0.009145649	0.037312756	1.149254785
ENSG00000070610.14:028	chr9.35741891.35742029.-	GBA2	0.000829888	0.005892539	1.284507943
ENSG00000070831.15+ENSG00000218510.8+ENSG00000285959.1+ENSG00000285721.1+ENSG00000285794.1+ENSG00000142789.19+ENSG00000219073.7:070	chr1.22074094.22074219.+	CELA3A+LINC00339+CDC42+AL031281.2+AL590556.3+CELA3B+AL031281.4	0.004790137	0.022985435	1.147969618
ENSG00000071051.13:010	chr2.105881328.105881432.+	NCK2	0.002642868	0.01456907	1.089329239
ENSG00000071051.13:011	chr2.105881433.105881534.+	NCK2	0.00183854	0.011020224	1.100249669
ENSG00000071051.13:012	chr2.105881535.105882049.+	NCK2	0.000311916	0.002669588	1.086650118
ENSG00000071626.16:013	chr19.1421148.1421150.+	DAZAP1	0.009649351	0.0388471	1.044428584
ENSG00000071889.16:032	chrX.154515813.154515821.-	FAM3A	1.75E-05	0.00027866	0.843952306
ENSG00000071889.16:033	chrX.154515822.154515909.-	FAM3A	9.52E-07	2.50E-05	0.811273195
ENSG00000071994.10:017	chr6.170581792.170582265.-	PDCD2	0.00331433	0.017538641	0.861586748
ENSG00000072778.19:079	chr17.7224146.7224216.+	ACADVL	0.003450864	0.01801603	0.983145748
ENSG00000072778.19:080	chr17.7224217.7224243.+	ACADVL	0.003948436	0.019958847	0.983328404
ENSG00000072849.10:011	chr17.5480387.5480399.-	DERL2	1.25E-14	2.14E-12	1.138133994
ENSG00000072849.10:012	chr17.5480400.5480459.-	DERL2	2.08E-12	2.35E-10	1.107025925
ENSG00000072849.10:013	chr17.5480460.5480509.-	DERL2	1.03E-11	1.00E-09	1.125028817
ENSG00000072849.10:014	chr17.5480510.5480543.-	DERL2	3.31E-11	2.90E-09	1.124189875
ENSG00000072849.10:015	chr17.5480544.5480582.-	DERL2	7.58E-07	2.06E-05	1.114034042
ENSG00000072849.10:017	chr17.5481101.5481142.-	DERL2	7.92E-05	0.000926048	0.707843987
ENSG00000072849.10:018	chr17.5481143.5481295.-	DERL2	9.48E-10	6.15E-08	0.542939991
ENSG00000073605.18:012	chr17.39906272.39906960.-	GSDMB	0.008399002	0.035063455	1.369099458
ENSG00000073605.18:013	chr17.39906961.39906987.-	GSDMB	7.60E-06	0.000138635	1.106059936
ENSG00000073605.18:014	chr17.39906988.39907499.-	GSDMB	0.003140329	0.016834183	1.34359175
ENSG00000074370.17:014	chr17.3928240.3928327.-	ATP2A3	0.00572955	0.026362407	0.790224791
ENSG00000074416.14:014	chr3.127715853.127715930.-	MGLL	1.74E-09	1.01E-07	0.537224382
ENSG00000074964.16:027	chr1.17639753.17639981.+	ARHGEF10L	0.003382537	0.017751979	1.320096997
ENSG00000075234.16:025	chr22.46292203.46292328.+	TTC38	0.002542718	0.014072386	1.394312505
ENSG00000075336.11:015	chr18.74158277.74158375.+	TIMM21	0.008462453	0.035168733	0.705006012
ENSG00000075790.10+ENSG00000250474.2:033	chr7.107613654.107613732.+	WBP1LP2+BCAP29	0.004575643	0.022208069	0.71261847
ENSG00000075790.10+ENSG00000250474.2:040	chr7.107619447.107621629.+	WBP1LP2+BCAP29	1.82E-07	5.98E-06	1.507348112
ENSG00000076604.14:012	chr17.28744701.28744957.+	TRAF4	0.003917906	0.019846016	1.282353113
ENSG00000076604.14:016	chr17.28747120.28747212.+	TRAF4	0.001964735	0.011573006	1.318450252
ENSG00000076662.9:010	chr19.10334783.10335065.-	ICAM3	0.004693802	0.022616179	0.701627466
ENSG00000076928.17:030	chr19.41896483.41896878.+	ARHGEF1	0.000130384	0.001332602	1.532354958
ENSG00000076928.17:032	chr19.41897675.41897810.+	ARHGEF1	2.72E-05	0.000396882	1.451351592
ENSG00000076928.17:033	chr19.41897811.41897945.+	ARHGEF1	0.000129059	0.001322906	1.477016669
ENSG00000076928.17:034	chr19.41897946.41898113.+	ARHGEF1	7.14E-06	0.000131561	1.513600724
ENSG00000076928.17:035	chr19.41898114.41898423.+	ARHGEF1	0.000260343	0.002318905	1.411474195
ENSG00000076928.17:036	chr19.41898424.41898441.+	ARHGEF1	0.000999853	0.00680269	1.447429182
ENSG00000076928.17:061	chr19.41906457.41906561.+	ARHGEF1	0.010989654	0.042886605	1.065567301
ENSG00000076928.17:062	chr19.41906562.41906575.+	ARHGEF1	0.005764386	0.026480031	1.063986058
ENSG00000076928.17:063	chr19.41906576.41906620.+	ARHGEF1	0.003094182	0.016624996	1.061985105
ENSG00000077254.14:005	chr1.77701369.77701471.-	USP33	0.003765361	0.019231877	1.044978423
ENSG00000077454.15+ENSG00000274272.1+ENSG00000205307.11:022	chr7.100575305.100575704.-	LRCH4+AC069281.2+SAP25	2.73E-06	6.07E-05	1.744764885
ENSG00000078304.19:008	chr14.101765154.101767049.+	PPP2R5C	8.81E-07	2.34E-05	0.757226626
ENSG00000078304.19:034	chr14.101836169.101836432.+	PPP2R5C	0.011912082	0.045845437	1.205726667
ENSG00000078618.21+ENSG00000283899.1:048	chr1.51837487.51837572.-	MIR761+NRDC	0.006055644	0.027458265	1.297103277
ENSG00000078668.13:028	chr8.42403311.42403441.+	VDAC3	0.008344241	0.034939012	1.031742047
ENSG00000078668.13:029	chr8.42403442.42403461.+	VDAC3	0.013067597	0.049159725	1.02884492
ENSG00000078668.13:030	chr8.42404867.42404924.+	VDAC3	0.005471911	0.025556271	1.030198837
ENSG00000078668.13:031	chr8.42405371.42405415.+	VDAC3	0.003337286	0.017620166	1.028468835
ENSG00000078668.13:032	chr8.42405416.42405432.+	VDAC3	0.006616704	0.029411775	1.025170473
ENSG00000079385.21:012	chr19.42511576.42511628.-	CEACAM1	2.34E-30	8.18E-27	6.307317318
ENSG00000079385.21:018	chr19.42518948.42519101.-	CEACAM1	1.18E-06	2.97E-05	1.056998144
ENSG00000079385.21:019	chr19.42519102.42519235.-	CEACAM1	0.003981116	0.020008467	1.030971823
ENSG00000079459.12:028	chr8.11808791.11808793.+	FDFT1	1.21E-06	3.03E-05	2.111363785
ENSG00000079616.12:032	chr16.29804108.29804575.+	KIF22	0.013197005	0.049407612	1.185439325
ENSG00000079805.16:036	chr19.10796061.10796199.+	DNM2	5.10E-05	0.000648364	0.898181463
ENSG00000079805.16:037	chr19.10797380.10797518.+	DNM2	0.000176648	0.001702611	1.808226483
ENSG00000079805.16:046	chr19.10808569.10808580.+	DNM2	3.19E-06	6.91E-05	0.807698614
ENSG00000079805.16:062	chr19.10830981.10831047.+	DNM2	0.000234291	0.00213299	1.049311443
ENSG00000079805.16:063	chr19.10831048.10831424.+	DNM2	5.65E-05	0.000701247	1.056678351
ENSG00000079805.16:064	chr19.10831425.10831884.+	DNM2	1.52E-05	0.000251023	1.058642287
ENSG00000080189.14:016	chr20.46355179.46355195.-	SLC35C2	0.00161912	0.009995993	0.947819546
ENSG00000080189.14:017	chr20.46355196.46355241.-	SLC35C2	0.00137244	0.008802185	0.949038498
ENSG00000080822.16+ENSG00000080819.7+ENSG00000285635.1:007	chr3.98515487.98515832.-	CLDND1+CPOX+AC021660.3	0.002353855	0.013236415	0.857146723
ENSG00000080822.16+ENSG00000080819.7+ENSG00000285635.1:008	chr3.98515833.98516543.-	CLDND1+CPOX+AC021660.3	0.002729613	0.014953068	0.88212976
ENSG00000080822.16+ENSG00000080819.7+ENSG00000285635.1:015	chr3.98516711.98516773.-	CLDND1+CPOX+AC021660.3	0.00017899	0.001721302	0.879856114
ENSG00000080822.16+ENSG00000080819.7+ENSG00000285635.1:017	chr3.98516777.98516781.-	CLDND1+CPOX+AC021660.3	0.000535717	0.004162656	0.899570446
ENSG00000080822.16+ENSG00000080819.7+ENSG00000285635.1:018	chr3.98516782.98516799.-	CLDND1+CPOX+AC021660.3	0.00030155	0.002598842	0.895353315
ENSG00000080822.16+ENSG00000080819.7+ENSG00000285635.1:019	chr3.98516800.98516822.-	CLDND1+CPOX+AC021660.3	0.000969354	0.006653379	0.91029502
ENSG00000080822.16+ENSG00000080819.7+ENSG00000285635.1:020	chr3.98516823.98516879.-	CLDND1+CPOX+AC021660.3	0.002231037	0.012729822	0.918191603
ENSG00000080822.16+ENSG00000080819.7+ENSG00000285635.1:021	chr3.98516880.98517051.-	CLDND1+CPOX+AC021660.3	0.004117499	0.02049421	1.313983338
ENSG00000081791.8:018	chr5.141934587.141934996.+	DELE1	0.010472497	0.041399182	0.848249017
ENSG00000082146.12:023	chr2.201478357.201478562.+	STRADB	0.007281025	0.031661151	0.960671522
ENSG00000082641.15:010	chr17.48048784.48048847.+	NFE2L1	8.70E-05	0.000980762	1.181211359
ENSG00000082641.15:011	chr17.48048848.48048864.+	NFE2L1	0.000343206	0.002881035	1.137949446
ENSG00000082641.15:016	chr17.48050820.48051041.+	NFE2L1	3.79E-05	0.000513861	0.939189401
ENSG00000082641.15:017	chr17.48051042.48051072.+	NFE2L1	0.000116369	0.001217783	0.927159922
ENSG00000082641.15:019	chr17.48051075.48051097.+	NFE2L1	4.88E-05	0.00062825	0.933570316
ENSG00000082641.15:020	chr17.48051098.48051116.+	NFE2L1	0.00012452	0.001284303	0.944252989
ENSG00000082641.15:037	chr17.48056386.48056418.+	NFE2L1	0.005596979	0.025991202	0.968661774
ENSG00000082641.15:041	chr17.48057032.48057121.+	NFE2L1	1.29E-06	3.21E-05	1.178390483
ENSG00000083099.10:018	chr6.89638404.89638432.-	LYRM2	0.000764322	0.005493859	1.440829084
ENSG00000083099.10:019	chr6.89638433.89638482.-	LYRM2	0.000140353	0.001415868	1.675572559
ENSG00000083457.11:009	chr17.3720403.3720619.-	ITGAE	0.006141724	0.02775869	1.488509072
ENSG00000083457.11:010	chr17.3723288.3723383.-	ITGAE	6.58E-13	8.22E-11	1.893985117
ENSG00000083457.11:012	chr17.3723745.3723837.-	ITGAE	8.61E-10	5.74E-08	0.777732038
ENSG00000084234.17:046	chr11.130123612.130123779.+	APLP2	2.31E-13	3.17E-11	0.715547201
ENSG00000085733.15:026	chr11.70421470.70421580.+	CTTN	9.01E-08	3.14E-06	1.425693086
ENSG00000085733.15:027	chr11.70421581.70421595.+	CTTN	1.08E-06	2.78E-05	1.80632085
ENSG00000085733.15:032	chr11.70422593.70422631.+	CTTN	1.57E-06	3.76E-05	1.868808735
ENSG00000085733.15:033	chr11.70422632.70422939.+	CTTN	9.62E-09	4.21E-07	1.77170219
ENSG00000085998.13:004	chr1.46188981.46189241.-	POMGNT1	0.000716319	0.005229353	0.91536865
ENSG00000086015.20:049	chr1.46034538.46034826.+	MAST2	6.89E-05	0.000836018	0.899636237
ENSG00000086548.8+ENSG00000267881.1+ENSG00000105388.15:015	chr19.41715650.41715870.+	AC243967.1+CEACAM5+CEACAM6	0.000216414	0.001990949	1.071770751
ENSG00000086548.8+ENSG00000267881.1+ENSG00000105388.15:016	chr19.41715871.41715904.+	AC243967.1+CEACAM5+CEACAM6	0.000169449	0.001654547	1.075338855
ENSG00000086548.8+ENSG00000267881.1+ENSG00000105388.15:026	chr19.41729184.41729209.+	AC243967.1+CEACAM5+CEACAM6	0.000158486	0.001567413	1.087376558
ENSG00000086548.8+ENSG00000267881.1+ENSG00000105388.15:036	chr19.41756738.41756959.+	AC243967.1+CEACAM5+CEACAM6	9.95E-10	6.39E-08	1.076801527
ENSG00000086548.8+ENSG00000267881.1+ENSG00000105388.15:038	chr19.41761283.41761527.+	AC243967.1+CEACAM5+CEACAM6	2.05E-09	1.15E-07	1.06638606
ENSG00000086548.8+ENSG00000267881.1+ENSG00000105388.15:039	chr19.41761969.41762223.+	AC243967.1+CEACAM5+CEACAM6	1.71E-09	1.01E-07	1.066482619
ENSG00000086548.8+ENSG00000267881.1+ENSG00000105388.15:040	chr19.41766183.41766299.+	AC243967.1+CEACAM5+CEACAM6	5.45E-13	6.94E-11	1.12970661
ENSG00000086548.8+ENSG00000267881.1+ENSG00000105388.15:041	chr19.41770802.41772208.+	AC243967.1+CEACAM5+CEACAM6	2.10E-09	1.16E-07	1.080965002
ENSG00000086666.18:015	chr15.80072591.80072647.+	ZFAND6	8.86E-06	0.000156629	0.551261441
ENSG00000086666.18:021	chr15.80098416.80098578.+	ZFAND6	0.000252473	0.002263205	0.817896459
ENSG00000087088.19:019	chr19.48960915.48961097.+	BAX	6.48E-05	0.000791957	0.813137758
ENSG00000087088.19:020	chr19.48961098.48961197.+	BAX	0.000360042	0.002968966	0.823949189
ENSG00000087088.19:021	chr19.48961198.48961531.+	BAX	0.002474147	0.013747227	0.877475976
ENSG00000087191.12:022	chr17.63827878.63827922.+	PSMC5	0.008190063	0.034562163	1.249554141
ENSG00000088038.18:045	chr19.54154456.54155257.+	CNOT3	0.002722468	0.014925605	1.265634762
ENSG00000088247.17+ENSG00000284159.1:012	chr19.6414703.6415140.-	MIR3940+KHSRP	0.003970016	0.019995742	0.945166548
ENSG00000088448.14:013	chr13.110894109.110894202.-	ANKRD10	0.001372398	0.008802185	1.214006652
ENSG00000089063.14:012	chr20.5112730.5112742.-	TMEM230	0.0060062	0.027266079	1.181377625
ENSG00000089063.14:013	chr20.5112743.5112753.-	TMEM230	0.002326256	0.013144568	1.201685867
ENSG00000089063.14:014	chr20.5112754.5112790.-	TMEM230	0.000693731	0.005112626	1.2158057
ENSG00000089063.14:015	chr20.5112791.5112904.-	TMEM230	0.000142648	0.001436951	1.254763743
ENSG00000089177.18:007	chr20.16367827.16369266.-	KIF16B	0.005477934	0.025567343	1.182071208
ENSG00000089248.6:008	chr12.112019756.112019836.+	ERP29	8.97E-07	2.37E-05	0.944626865
ENSG00000089248.6:009	chr12.112019837.112019894.+	ERP29	1.16E-06	2.95E-05	0.949191931
ENSG00000089280.18:016	chr16.31185180.31185498.+	FUS	4.30E-05	0.000566433	1.499478982
ENSG00000089280.18:017	chr16.31185499.31185556.+	FUS	5.16E-06	0.000100021	1.617517585
ENSG00000089280.18:018	chr16.31185557.31186801.+	FUS	4.28E-06	8.56E-05	1.605324699
ENSG00000089280.18:020	chr16.31186837.31187245.+	FUS	2.02E-05	0.000313104	1.548685639
ENSG00000089280.18:021	chr16.31187246.31188151.+	FUS	2.02E-06	4.66E-05	1.617151944
ENSG00000089472.16:020	chrX.66197683.66197811.+	HEPH	0.000160074	0.001574476	0.95316066
ENSG00000089472.16:029	chrX.66255035.66255141.+	HEPH	0.000864455	0.006070257	1.059152322
ENSG00000089472.16:030	chrX.66256105.66256330.+	HEPH	0.000988486	0.006738453	1.045359737
ENSG00000090006.17:061	chr19.40614192.40614314.+	LTBP4	0.004118748	0.02049421	1.48833197
ENSG00000090621.13:050	chr1.39571097.39571175.-	PABPC4	0.000257085	0.002292801	1.456292603
ENSG00000090621.13:051	chr1.39571176.39571195.-	PABPC4	0.001039489	0.00702458	1.442936533
ENSG00000090621.13:052	chr1.39571196.39571233.-	PABPC4	0.000422638	0.003412789	1.468699461
ENSG00000092036.18+ENSG00000259132.1+ENSG00000284118.1+ENSG00000129474.15:029	chr14.22956746.22956915.-	AL132780.3+HAUS4+MIR4707+AJUBA	0.003489892	0.018138629	1.277005297
ENSG00000092199.17:038	chr14.21230958.21230996.-	HNRNPC	3.27E-07	9.92E-06	0.842335525
ENSG00000092820.17:019	chr6.158818167.158818227.-	EZR	3.08E-09	1.60E-07	1.447116211
ENSG00000093144.18:028	chr6.127316450.127316458.-	ECHDC1	0.001370544	0.008802185	0.929749665
ENSG00000093144.18:029	chr6.127316459.127316459.-	ECHDC1	0.002781556	0.015205092	0.935760122
ENSG00000093144.18:030	chr6.127316460.127316502.-	ECHDC1	0.001856218	0.011101795	0.943516783
ENSG00000093144.18:043	chr6.127342356.127342407.-	ECHDC1	1.55E-09	9.29E-08	0.227708651
ENSG00000094914.12:043	chr12.53320693.53321200.-	AAAS	0.000227674	0.002080868	1.505182164
ENSG00000095059.15+ENSG00000269590.1+ENSG00000104774.12+ENSG00000269242.1+ENSG00000178464.6+ENSG00000285589.1+ENSG00000105583.10+ENSG00000285583.1:103	chr19.12677108.12677164.-	AC010422.5+MAN2B1+AC010422.8+AC010422.3+RPL10P16+WDR83OS+DHPS+AC010422.7	0.002351398	0.013236415	0.952268538
ENSG00000095059.15+ENSG00000269590.1+ENSG00000104774.12+ENSG00000269242.1+ENSG00000178464.6+ENSG00000285589.1+ENSG00000105583.10+ENSG00000285583.1:105	chr19.12677168.12677211.-	AC010422.5+MAN2B1+AC010422.8+AC010422.3+RPL10P16+WDR83OS+DHPS+AC010422.7	0.009769997	0.039220041	0.960390759
ENSG00000095321.16:025	chr9.129108763.129108903.-	CRAT	1.51E-14	2.51E-12	2.340460677
ENSG00000095321.16:026	chr9.129109179.129109276.-	CRAT	6.81E-08	2.42E-06	1.247070819
ENSG00000095906.16:024	chr16.1786757.1786945.+	NUBP2	0.003953435	0.019969694	1.07201748
ENSG00000095906.16:025	chr16.1786946.1786955.+	NUBP2	0.000544931	0.004213478	1.088069705
ENSG00000096746.17:014	chr10.68337858.68337996.+	HNRNPH3	8.84E-06	0.000156629	0.950962742
ENSG00000096746.17:018	chr10.68338643.68338675.+	HNRNPH3	0.009748612	0.039156644	1.090424277
ENSG00000096746.17:019	chr10.68338676.68338687.+	HNRNPH3	0.012472639	0.047457034	1.089930591
ENSG00000097021.19:017	chr1.6360570.6360707.-	ACOT7	2.87E-21	1.68E-18	3.161440992
ENSG00000099330.8:014	chr19.17226870.17226974.+	OCEL1	0.00397309	0.01999684	0.771468858
ENSG00000099331.13:025	chr19.17180927.17181040.+	MYO9B	1.13E-07	3.90E-06	1.143916634
ENSG00000099622.13:066	chr19.1272375.1272426.+	CIRBP	0.000454128	0.003596547	1.293570673
ENSG00000099622.13:087	chr19.1273716.1274306.+	CIRBP	0.006206502	0.027979215	1.089125464
ENSG00000099624.7:016	chr19.1244441.1244690.+	ATP5F1D	5.19E-05	0.000657635	0.860947677
ENSG00000099624.7:017	chr19.1244691.1244736.+	ATP5F1D	0.000195398	0.001838688	0.852601886
ENSG00000099783.11:020	chr19.8465363.8465372.+	HNRNPM	6.43E-09	2.96E-07	0.880463384
ENSG00000099783.11:021	chr19.8465373.8465479.+	HNRNPM	3.99E-10	2.91E-08	0.879222816
ENSG00000099814.15:017	chr14.104889515.104889619.+	CEP170B	1.17E-06	2.96E-05	1.091893431
ENSG00000099821.13:007	chr19.617656.617776.-	POLRMT	1.68E-05	0.000271666	1.543586868
ENSG00000099821.13:010	chr19.617998.618487.-	POLRMT	0.003962578	0.019995742	1.315067795
ENSG00000099875.14:004	chr19.2037830.2038247.-	MKNK2	0.004583903	0.022224309	0.87729569
ENSG00000099875.14:005	chr19.2038248.2039411.-	MKNK2	0.006692729	0.029693154	0.921448591
ENSG00000099875.14:032	chr19.2046522.2046603.-	MKNK2	8.38E-06	0.000150635	0.723866256
ENSG00000100083.18:029	chr22.37617049.37618146.+	GGA1	4.66E-05	0.000605914	1.497684524
ENSG00000100084.14+ENSG00000242259.8:033	chr22.19441777.19443149.-	C22orf39+HIRA	0.000577783	0.004420828	1.365262422
ENSG00000100084.14+ENSG00000242259.8:035	chr22.19443371.19444390.-	C22orf39+HIRA	1.82E-05	0.000288411	1.409285579
ENSG00000100106.20+ENSG00000273899.4+ENSG00000100101.15:016	chr22.37691466.37693331.+	TRIOBP+Z83844.1+NOL12	0.000332044	0.002814328	1.357795026
ENSG00000100138.14:015	chr22.41682356.41682456.-	SNU13	0.000278299	0.002435466	0.861381894
ENSG00000100201.20:009	chr22.38488116.38488961.-	DDX17	7.15E-05	0.000853945	1.319789273
ENSG00000100201.20:010	chr22.38488962.38489227.-	DDX17	6.97E-05	0.000843636	1.390633928
ENSG00000100201.20:011	chr22.38489228.38489458.-	DDX17	0.000216927	0.001993056	1.330695975
ENSG00000100201.20:012	chr22.38489459.38490312.-	DDX17	2.25E-05	0.000341377	1.3666862
ENSG00000100201.20:013	chr22.38490313.38490436.-	DDX17	0.00026331	0.002339381	1.346630227
ENSG00000100201.20:014	chr22.38490437.38492055.-	DDX17	8.48E-05	0.000966384	1.415293788
ENSG00000100225.17:005	chr22.32475257.32475398.+	FBXO7	1.09E-10	8.96E-09	1.635497636
ENSG00000100239.15:024	chr22.50436988.50437068.+	PPP6R2	0.002022174	0.011847062	1.109467676
ENSG00000100239.15:036	chr22.50441027.50441074.+	PPP6R2	0.003406573	0.017838008	1.477881477
ENSG00000100239.15:037	chr22.50443087.50443865.+	PPP6R2	3.55E-05	0.000490334	1.453666964
ENSG00000100280.16+ENSG00000242156.1:007	chr22.29329712.29329720.-	AC000041.1+AP1B1	0.000281484	0.002448036	1.51511113
ENSG00000100288.19+ENSG00000205560.12+ENSG00000254413.8:065	chr22.50579803.50579803.-	CPT1B+CHKB-CPT1B+CHKB	0.001519867	0.009526042	0.940897208
ENSG00000100288.19+ENSG00000205560.12+ENSG00000254413.8:066	chr22.50579804.50579830.-	CPT1B+CHKB-CPT1B+CHKB	0.001186939	0.007824633	0.93917409
ENSG00000100299.17:016	chr22.50627053.50627165.-	ARSA	0.009496374	0.038407922	1.334137009
ENSG00000100299.17:019	chr22.50627793.50627897.-	ARSA	0.000107652	0.001148892	0.817354815
ENSG00000100304.12:007	chr22.43171628.43171750.-	TTLL12	0.0007125	0.005212343	0.649504453
ENSG00000100441.9:012	chr14.24435457.24436067.+	KHNYN	5.04E-05	0.000642983	1.458569477
ENSG00000100441.9:013	chr14.24436068.24436071.+	KHNYN	0.004380678	0.021492028	1.324081394
ENSG00000100445.17:026	chr14.24441796.24442097.-	SDR39U1	0.004513126	0.021957187	1.402679871
ENSG00000100461.17:047	chr14.22908333.22908380.-	RBM23	0.000859786	0.006049607	0.848364293
ENSG00000100650.15:032	chr14.69769384.69769510.+	SRSF5	0.004369721	0.021469427	1.447223926
ENSG00000100650.15:033	chr14.69769511.69769594.+	SRSF5	0.002213555	0.012681751	1.410181111
ENSG00000100650.15:034	chr14.69769595.69769644.+	SRSF5	0.000845275	0.005977545	1.432428768
ENSG00000100650.15:035	chr14.69769645.69769745.+	SRSF5	0.000196606	0.001847566	1.44916954
ENSG00000100650.15:036	chr14.69769746.69770042.+	SRSF5	0.000319495	0.002721828	1.458747011
ENSG00000100650.15:037	chr14.69770043.69770447.+	SRSF5	0.000607229	0.004585984	1.598543691
ENSG00000100650.15:038	chr14.69770448.69770466.+	SRSF5	0.000559377	0.004292932	1.4588869
ENSG00000100813.14:031	chr14.23066009.23066323.-	ACIN1	0.003776942	0.01925883	1.275175958
ENSG00000100813.14:032	chr14.23066324.23066496.-	ACIN1	0.001442628	0.009131864	1.242076492
ENSG00000100813.14:033	chr14.23067314.23068362.-	ACIN1	0.002452734	0.013639071	1.284969102
ENSG00000100813.14:037	chr14.23068481.23068671.-	ACIN1	0.012207358	0.046701483	1.247356969
ENSG00000100813.14:038	chr14.23068672.23068701.-	ACIN1	0.001525969	0.009547195	1.339083732
ENSG00000100813.14:039	chr14.23069033.23069328.-	ACIN1	0.000851826	0.006011728	1.345663901
ENSG00000100813.14:040	chr14.23069329.23069475.-	ACIN1	0.009568783	0.038582888	1.341348857
ENSG00000100813.14:043	chr14.23071125.23071186.-	ACIN1	0.000185745	0.001765765	0.711623891
ENSG00000100813.14:046	chr14.23071427.23071538.-	ACIN1	0.000253632	0.002267792	0.734357812
ENSG00000100813.14:047	chr14.23071539.23071550.-	ACIN1	0.004674586	0.022585767	0.692021949
ENSG00000100813.14:048	chr14.23071551.23071555.-	ACIN1	0.010372395	0.041142853	0.679554894
ENSG00000100823.11:037	chr14.20457003.20457059.+	APEX1	0.007613248	0.03265953	1.033769951
ENSG00000100836.10+ENSG00000258643.5+ENSG00000129473.9:040	chr14.23324290.23324328.+	BCL2L2+BCL2L2-PABPN1+PABPN1	0.0005917	0.004507611	1.276649672
ENSG00000100836.10+ENSG00000258643.5+ENSG00000129473.9:041	chr14.23324329.23324378.+	BCL2L2+BCL2L2-PABPN1+PABPN1	0.000974279	0.006671519	1.326884652
ENSG00000100836.10+ENSG00000258643.5+ENSG00000129473.9:042	chr14.23324379.23324645.+	BCL2L2+BCL2L2-PABPN1+PABPN1	2.42E-05	0.000361294	1.325196851
ENSG00000100836.10+ENSG00000258643.5+ENSG00000129473.9:043	chr14.23324646.23325246.+	BCL2L2+BCL2L2-PABPN1+PABPN1	4.31E-06	8.58E-05	1.331425258
ENSG00000100897.17+ENSG00000259371.2+ENSG00000139914.6:027	chr14.24115318.24115325.+	AL136295.3+FITM1+DCAF11	0.010945725	0.042762846	1.454047001
ENSG00000100897.17+ENSG00000259371.2+ENSG00000139914.6:028	chr14.24115326.24115327.+	AL136295.3+FITM1+DCAF11	0.006135377	0.027747917	1.484286284
ENSG00000100897.17+ENSG00000259371.2+ENSG00000139914.6:029	chr14.24115328.24115373.+	AL136295.3+FITM1+DCAF11	4.92E-13	6.50E-11	2.187583967
ENSG00000100897.17+ENSG00000259371.2+ENSG00000139914.6:030	chr14.24115374.24115381.+	AL136295.3+FITM1+DCAF11	7.54E-13	9.02E-11	2.0172017
ENSG00000100897.17+ENSG00000259371.2+ENSG00000139914.6:031	chr14.24115382.24115392.+	AL136295.3+FITM1+DCAF11	0.00535144	0.025161471	1.066594996
ENSG00000100908.13:004	chr14.24139197.24139359.-	EMC9	0.005491808	0.02561502	1.417112872
ENSG00000100908.13:011	chr14.24139817.24140008.-	EMC9	0.000105688	0.001136593	1.723140616
ENSG00000100997.18:002	chr20.25300198.25300698.-	ABHD12	0.00035593	0.002952446	1.091954331
ENSG00000100997.18:003	chr20.25300699.25300884.-	ABHD12	0.003575615	0.018460825	1.064598251
ENSG00000101019.21:019	chr20.35344110.35345715.-	UQCC1	0.002107965	0.01226755	1.449962683
ENSG00000101152.10:005	chr20.63931109.63931182.+	DNAJC5	3.97E-07	1.17E-05	1.328743742
ENSG00000101158.13:017	chr20.58989989.58990094.+	NELFCD	0.008460056	0.035168733	1.390743648
ENSG00000101158.13:030	chr20.58993113.58993448.+	NELFCD	0.003238089	0.017200196	1.34785403
ENSG00000101158.13:034	chr20.58993765.58993922.+	NELFCD	0.002782134	0.015205092	1.281417096
ENSG00000101158.13:035	chr20.58993923.58994109.+	NELFCD	0.003185096	0.017009045	1.268500474
ENSG00000101199.12:035	chr20.63284308.63284434.+	ARFGAP1	0.009901298	0.039678871	1.270495731
ENSG00000101199.12:036	chr20.63284435.63284512.+	ARFGAP1	0.004379637	0.021492028	1.376424589
ENSG00000101199.12:046	chr20.63285980.63286218.+	ARFGAP1	0.008025711	0.033950456	1.294328226
ENSG00000101199.12:047	chr20.63286219.63286327.+	ARFGAP1	0.010101757	0.040228898	1.308269196
ENSG00000101294.17+ENSG00000101898.6:059	chr20.31566057.31566153.+	HM13+MCTS2P	3.72E-07	1.11E-05	0.459076396
ENSG00000101294.17+ENSG00000101898.6:060	chr20.31566154.31566209.+	HM13+MCTS2P	4.50E-08	1.66E-06	0.432279706
ENSG00000101439.8:007	chr20.23637933.23637945.-	CST3	4.52E-05	0.000588816	0.976616951
ENSG00000101439.8:008	chr20.23637946.23638026.-	CST3	0.000110503	0.001170391	0.953294239
ENSG00000101558.13:016	chr18.9944924.9945058.+	VAPA	0.00722965	0.03149644	0.857826389
ENSG00000101608.12:004	chr18.3247801.3247812.+	MYL12A	0.0046081	0.022310727	0.959533373
ENSG00000101782.14:021	chr18.23473484.23473626.+	RIOK3	0.001856906	0.011101795	0.959270541
ENSG00000101940.17:011	chrX.48598038.48598293.+	WDR13	0.004365214	0.021469427	1.265590688
ENSG00000101940.17:012	chrX.48598294.48598716.+	WDR13	0.000100918	0.0010988	1.349323106
ENSG00000102100.15:005	chrX.48903614.48904163.-	SLC35A2	0.000160124	0.001574476	0.90798924
ENSG00000102100.15:006	chrX.48904164.48904283.-	SLC35A2	8.39E-06	0.000150635	0.925651671
ENSG00000102100.15:007	chrX.48904284.48904311.-	SLC35A2	0.000112166	0.001180413	0.937999762
ENSG00000102100.15:008	chrX.48904312.48904343.-	SLC35A2	8.39E-05	0.000960499	0.935023976
ENSG00000102100.15:009	chrX.48904344.48904439.-	SLC35A2	2.50E-05	0.000372112	0.930916878
ENSG00000102100.15:010	chrX.48904440.48904745.-	SLC35A2	7.77E-05	0.000914656	0.909349419
ENSG00000102804.14:011	chr13.44436504.44436596.-	TSC22D1	1.09E-13	1.55E-11	0.933304721
ENSG00000102804.14:012	chr13.44436597.44436649.-	TSC22D1	6.90E-14	1.01E-11	0.928266137
ENSG00000102804.14:013	chr13.44436650.44436845.-	TSC22D1	1.98E-13	2.77E-11	0.920597515
ENSG00000102882.11:007	chr16.30115595.30115645.-	MAPK3	7.69E-05	0.000907819	1.212889542
ENSG00000102898.11:007	chr16.67847342.67847456.+	NUTF2	0.006527144	0.029087545	1.281444443
ENSG00000103064.14:048	chr16.68297477.68298490.+	SLC7A6	0.000802882	0.005735694	0.90615585
ENSG00000103148.15:003	chr16.85386.85800.-	NPRL3	4.03E-05	0.000537953	0.936002989
ENSG00000103148.15:005	chr16.85820.86667.-	NPRL3	0.01098057	0.042875054	0.867449641
ENSG00000103245.13:014	chr16.732374.732900.-	CIAO3	0.005608343	0.026019888	1.587064606
ENSG00000103249.17:019	chr16.1449328.1449797.-	CLCN7	0.009115941	0.03721324	1.279907549
ENSG00000103249.17:020	chr16.1449798.1450496.-	CLCN7	0.001869845	0.01116009	1.348712894
ENSG00000103275.19:008	chr16.1309656.1309677.+	UBE2I	0.000207369	0.00192036	1.052708329
ENSG00000103335.22:024	chr16.88717809.88718741.-	PIEZO1	0.001575175	0.009793783	1.288553324
ENSG00000103335.22:025	chr16.88718972.88719573.-	PIEZO1	0.001263153	0.008226359	1.305243981
ENSG00000103490.13:003	chr16.31202147.31202193.-	PYCARD	0.003531595	0.018297694	1.032074657
ENSG00000103490.13:004	chr16.31202194.31202203.-	PYCARD	0.002159939	0.012466391	1.036899083
ENSG00000103495.13+ENSG00000167371.19+ENSG00000280893.1+ENSG00000280607.1+ENSG00000013364.18+ENSG00000280789.1+ENSG00000281348.1:006	chr16.29806648.29806806.+	AC120114.4+PAGR1+MAZ+AC009133.6+AC009133.5+MVP+PRRT2	0.004201429	0.020802124	0.93071784
ENSG00000103495.13+ENSG00000167371.19+ENSG00000280893.1+ENSG00000280607.1+ENSG00000013364.18+ENSG00000280789.1+ENSG00000281348.1:132	chr16.29830474.29830514.+	AC120114.4+PAGR1+MAZ+AC009133.6+AC009133.5+MVP+PRRT2	1.14E-05	0.000195425	0.86117149
ENSG00000103495.13+ENSG00000167371.19+ENSG00000280893.1+ENSG00000280607.1+ENSG00000013364.18+ENSG00000280789.1+ENSG00000281348.1:153	chr16.29834398.29834437.+	AC120114.4+PAGR1+MAZ+AC009133.6+AC009133.5+MVP+PRRT2	0.0095727	0.038582888	1.393219878
ENSG00000103507.13:025	chr16.31112028.31112120.+	BCKDK	5.26E-05	0.000664557	0.765690097
ENSG00000103978.15:016	chr15.42231192.42231260.-	TMEM87A	3.36E-14	5.35E-12	1.744943456
ENSG00000103978.15:017	chr15.42231844.42231915.-	TMEM87A	6.82E-13	8.38E-11	0.496081099
ENSG00000104325.6:018	chr8.90017124.90017131.+	DECR1	0.000120107	0.001247576	0.944600673
ENSG00000104325.6:019	chr8.90017132.90017169.+	DECR1	1.96E-05	0.000304227	0.94044029
ENSG00000104325.6:020	chr8.90017170.90017202.+	DECR1	6.15E-05	0.000757483	0.937092584
ENSG00000104325.6:021	chr8.90017203.90017301.+	DECR1	0.000153401	0.001523348	0.946334457
ENSG00000104325.6:022	chr8.90017302.90017326.+	DECR1	5.37E-05	0.000674965	0.948354198
ENSG00000104343.19+ENSG00000040341.17+ENSG00000258677.2:013	chr8.73550547.73551642.-	AC022826.2+UBE2W+STAU2	1.53E-11	1.39E-09	0.397243825
ENSG00000104825.16:007	chr19.38905015.38905070.+	NFKBIB	7.86E-05	0.000922085	0.939135147
ENSG00000104825.16:014	chr19.38907660.38908538.+	NFKBIB	1.86E-05	0.000292943	0.782626763
ENSG00000104825.16:015	chr19.38908539.38908730.+	NFKBIB	2.24E-06	5.11E-05	0.758651435
ENSG00000104852.14:017	chr19.49102114.49102118.+	SNRNP70	0.000749734	0.005422405	1.4328616
ENSG00000104852.14:018	chr19.49102119.49102173.+	SNRNP70	0.000723605	0.005271547	1.437513037
ENSG00000104852.14:019	chr19.49102174.49102185.+	SNRNP70	0.000694	0.005112626	1.48224141
ENSG00000104852.14:020	chr19.49102186.49102410.+	SNRNP70	0.001045645	0.007048622	1.461763402
ENSG00000104852.14:021	chr19.49102411.49103587.+	SNRNP70	0.001705516	0.010446012	1.415656848
ENSG00000104852.14:022	chr19.49103588.49104633.+	SNRNP70	0.001373355	0.008802185	1.399470125
ENSG00000104870.12:011	chr19.49513197.49513243.+	FCGRT	0.000525608	0.004097752	1.228850274
ENSG00000104870.12:013	chr19.49513255.49513378.+	FCGRT	2.78E-07	8.73E-06	1.410872299
ENSG00000104870.12:014	chr19.49513379.49513386.+	FCGRT	5.07E-07	1.46E-05	1.340575638
ENSG00000104880.17+ENSG00000268861.6+ENSG00000263264.1:043	chr19.7470316.7470536.+	AC119396.1+AC008878.3+ARHGEF18	0.010901015	0.042659591	0.873036081
ENSG00000104915.14:007	chr19.13144487.13144488.-	STX10	0.004297463	0.021174456	1.4406481
ENSG00000104915.14:008	chr19.13144489.13144576.-	STX10	0.002128356	0.012324751	1.388666427
ENSG00000104960.15:030	chr19.49855147.49855311.+	PTOV1	0.007451343	0.032201761	1.343674091
ENSG00000104960.15:031	chr19.49855312.49855644.+	PTOV1	0.012779898	0.048363278	1.268513299
ENSG00000104960.15:032	chr19.49856136.49856503.+	PTOV1	0.004507092	0.021943083	1.283925924
ENSG00000105058.11:006	chr19.16185517.16185623.+	FAM32A	2.01E-07	6.46E-06	0.740328428
ENSG00000105185.11:006	chr19.32581526.32581700.+	PDCD5	0.007789189	0.033210786	0.84740163
ENSG00000105223.19+ENSG00000279759.1:014	chr19.40365553.40365585.+	AC118344.2+PLD3	1.45E-07	4.87E-06	1.145498779
ENSG00000105223.19+ENSG00000279759.1:015	chr19.40365586.40365661.+	AC118344.2+PLD3	1.12E-05	0.000192185	1.132706122
ENSG00000105223.19+ENSG00000279759.1:017	chr19.40365718.40365894.+	AC118344.2+PLD3	0.008437055	0.035150234	1.085169817
ENSG00000105323.16:053	chr19.41305646.41305675.+	HNRNPUL1	0.013236766	0.049477094	1.143357756
ENSG00000105341.18:010	chr19.41432409.41432845.-	DMAC2	1.60E-06	3.81E-05	0.697850823
ENSG00000105341.18:011	chr19.41432846.41432853.-	DMAC2	0.000357977	0.002962409	0.626285766
ENSG00000105341.18:015	chr19.41433224.41433271.-	DMAC2	0.004116874	0.02049421	0.713224216
ENSG00000105341.18:021	chr19.41436392.41436428.-	DMAC2	0.007011275	0.030718272	1.057602686
ENSG00000105341.18:022	chr19.41436429.41436439.-	DMAC2	0.000342315	0.002877011	1.075057787
ENSG00000105341.18:023	chr19.41436440.41436472.-	DMAC2	0.001965477	0.011573006	1.062081643
ENSG00000105404.10+ENSG00000285505.1+ENSG00000105409.18:010	chr19.41957120.41957342.-	ATP1A3+RABAC1+AC010616.2	5.54E-05	0.000689823	0.490818473
ENSG00000105518.13+ENSG00000267174.5+ENSG00000105514.7:029	chr19.11346008.11346046.-	TMEM205+AC011472.2+RAB3D	0.001866949	0.011152311	1.347842678
ENSG00000105518.13+ENSG00000267174.5+ENSG00000105514.7:030	chr19.11346047.11346055.-	TMEM205+AC011472.2+RAB3D	0.008449359	0.035168733	1.303130315
ENSG00000105518.13+ENSG00000267174.5+ENSG00000105514.7:031	chr19.11346056.11346126.-	TMEM205+AC011472.2+RAB3D	0.0001149	0.001206017	1.370503464
ENSG00000105518.13+ENSG00000267174.5+ENSG00000105514.7:032	chr19.11346127.11346142.-	TMEM205+AC011472.2+RAB3D	3.69E-07	1.11E-05	1.076525116
ENSG00000105518.13+ENSG00000267174.5+ENSG00000105514.7:033	chr19.11346143.11346207.-	TMEM205+AC011472.2+RAB3D	6.14E-07	1.70E-05	1.072838514
ENSG00000105552.14:021	chr19.48806517.48806717.-	BCAT2	0.000537635	0.004166307	1.074957016
ENSG00000105552.14:022	chr19.48807000.48807012.-	BCAT2	0.007606199	0.032649294	1.043159218
ENSG00000105552.14:023	chr19.48807013.48807074.-	BCAT2	0.011438625	0.044391248	1.048020954
ENSG00000105552.14:027	chr19.48807793.48808236.-	BCAT2	4.64E-15	9.14E-13	8.058264618
ENSG00000105671.11:010	chr19.18920845.18920909.+	DDX49	0.007564037	0.032568158	1.544444815
ENSG00000105699.16:023	chr19.35262546.35262588.+	LSR	7.22E-12	7.22E-10	1.349522555
ENSG00000105699.16:024	chr19.35262589.35262692.+	LSR	4.49E-12	4.68E-10	1.350149514
ENSG00000105700.10:020	chr19.18560100.18560419.+	KXD1	1.68E-06	3.98E-05	1.45658628
ENSG00000105700.10:021	chr19.18560420.18560550.+	KXD1	1.61E-06	3.83E-05	1.456746568
ENSG00000105700.10:023	chr19.18561780.18562035.+	KXD1	0.000275828	0.00241989	1.543523762
ENSG00000105700.10:037	chr19.18568680.18568689.+	KXD1	1.85E-06	4.30E-05	0.925631422
ENSG00000105700.10:038	chr19.18568690.18568698.+	KXD1	8.52E-07	2.28E-05	0.920211081
ENSG00000105700.10:039	chr19.18568699.18568720.+	KXD1	1.13E-06	2.88E-05	0.921338812
ENSG00000105700.10:040	chr19.18568721.18568829.+	KXD1	3.71E-07	1.11E-05	0.923478072
ENSG00000105963.14+ENSG00000240230.5:028	chr7.920784.920889.-	ADAP1+COX19	0.003845225	0.019547668	0.577553372
ENSG00000106009.15:022	chr7.2543324.2543589.-	BRAT1	0.004492092	0.021912485	1.311310755
ENSG00000106052.13:029	chr7.27816395.27816520.+	TAX1BP1	0.006779009	0.030015541	0.894112948
ENSG00000106077.18:020	chr7.73737876.73738072.-	ABHD11	3.35E-05	0.000467266	1.417282149
ENSG00000106077.18:021	chr7.73738073.73738142.-	ABHD11	0.00404882	0.020249642	1.401090993
ENSG00000106211.8:005	chr7.76303728.76303801.+	HSPB1	2.64E-06	5.91E-05	1.606619057
ENSG00000106305.9:005	chr7.6009379.6009498.+	AIMP2	0.006113205	0.02767496	1.04721282
ENSG00000106853.19:006	chr9.111564157.111564262.-	PTGR1	1.32E-06	3.26E-05	1.610490123
ENSG00000107281.9+ENSG00000279073.3+ENSG00000180549.7:025	chr9.137043074.137044092.-	NPDC1+AL807752.6+FUT7	6.45E-06	0.000121038	1.48120995
ENSG00000107521.18:023	chr10.98429156.98429572.-	HPS1	0.002652971	0.014590298	0.761541767
ENSG00000107521.18:029	chr10.98433940.98433982.-	HPS1	0.012425283	0.047354058	1.223166805
ENSG00000107521.18:039	chr10.98446863.98446873.-	HPS1	0.001023845	0.006932243	0.951939019
ENSG00000107562.16:008	chr10.44377164.44377905.-	CXCL12	0.008827036	0.036394629	1.111790435
ENSG00000107562.16:009	chr10.44377906.44378556.-	CXCL12	0.008777362	0.0362967	1.094547566
ENSG00000107672.14:029	chr10.121974390.121974754.-	NSMCE4A	8.34E-05	0.000956871	0.722793723
ENSG00000107758.15:005	chr10.73443780.73444724.-	PPP3CB	0.003243708	0.017208439	0.766534743
ENSG00000107949.16:011	chr10.125836104.125836553.+	BCCIP	1.24E-06	3.10E-05	0.817407006
ENSG00000107949.16:013	chr10.125841331.125842805.+	BCCIP	3.29E-09	1.68E-07	0.706689418
ENSG00000108523.15:009	chr17.4940381.4940486.+	RNF167	0.005911102	0.027012812	1.290551029
ENSG00000108523.15:014	chr17.4940727.4940836.+	RNF167	3.68E-06	7.61E-05	0.91127635
ENSG00000108523.15:015	chr17.4940837.4940872.+	RNF167	3.17E-06	6.90E-05	0.886715839
ENSG00000108523.15:016	chr17.4940873.4940922.+	RNF167	0.005923202	0.027032812	0.959926473
ENSG00000108669.16:008	chr17.78676170.78676994.-	CYTH1	0.004661204	0.022552241	1.208066691
ENSG00000108669.16:010	chr17.78677051.78678471.-	CYTH1	0.001239619	0.008110815	1.241458296
ENSG00000108669.16:018	chr17.78698268.78698268.-	CYTH1	0.000428412	0.003439461	1.208135952
ENSG00000108671.10:037	chr17.32480632.32480752.+	PSMD11	0.012811205	0.048455562	0.832082821
ENSG00000108848.15+ENSG00000278963.1:053	chr17.50750695.50750723.+	LUC7L3+AC005921.3	0.001592251	0.009875856	1.31074793
ENSG00000108848.15+ENSG00000278963.1:054	chr17.50750724.50750746.+	LUC7L3+AC005921.3	0.000833609	0.005912968	1.380536439
ENSG00000108848.15+ENSG00000278963.1:055	chr17.50750747.50750847.+	LUC7L3+AC005921.3	0.001758423	0.01067244	1.323671731
ENSG00000108848.15+ENSG00000278963.1:056	chr17.50750848.50750852.+	LUC7L3+AC005921.3	0.00087691	0.006130563	1.36438597
ENSG00000108848.15+ENSG00000278963.1:057	chr17.50750853.50751004.+	LUC7L3+AC005921.3	0.001196609	0.007880958	1.491931287
ENSG00000108848.15+ENSG00000278963.1:060	chr17.50751051.50751296.+	LUC7L3+AC005921.3	0.000107346	0.001147369	1.398894462
ENSG00000108848.15+ENSG00000278963.1:061	chr17.50751297.50751362.+	LUC7L3+AC005921.3	9.27E-05	0.001031734	1.336177399
ENSG00000108848.15+ENSG00000278963.1:062	chr17.50751363.50751569.+	LUC7L3+AC005921.3	6.33E-05	0.000775902	1.454560845
ENSG00000108848.15+ENSG00000278963.1:063	chr17.50751570.50751617.+	LUC7L3+AC005921.3	3.68E-05	0.000502881	1.507858375
ENSG00000108848.15+ENSG00000278963.1:064	chr17.50751618.50752199.+	LUC7L3+AC005921.3	0.000109775	0.001164444	1.379965364
ENSG00000108861.8:004	chr17.43766785.43768385.-	DUSP3	1.04E-06	2.68E-05	0.853319259
ENSG00000108861.8:005	chr17.43768386.43769581.-	DUSP3	1.89E-07	6.11E-06	0.837396399
ENSG00000109046.14:030	chr17.27306883.27307743.+	WSB1	0.004797832	0.02300659	1.237411473
ENSG00000109083.13:025	chr17.28332146.28332181.-	IFT20	0.001091064	0.007288683	1.212424017
ENSG00000109171.14:014	chr4.48394576.48394630.+	SLAIN2	4.43E-08	1.64E-06	0.707191095
ENSG00000109171.14:015	chr4.48394631.48394653.+	SLAIN2	1.37E-06	3.35E-05	0.728219865
ENSG00000109180.14:012	chr4.48831084.48831107.+	OCIAD1	0.001535795	0.009591527	1.034722108
ENSG00000109180.14:016	chr4.48831142.48831152.+	OCIAD1	0.003014512	0.016284411	1.029625377
ENSG00000109180.14:017	chr4.48831153.48831171.+	OCIAD1	0.004538294	0.022064303	1.026343863
ENSG00000109180.14:018	chr4.48831172.48831222.+	OCIAD1	0.003586707	0.01849082	1.023178903
ENSG00000109332.19:059	chr4.102827427.102827500.-	UBE2D3	0.000506457	0.003966115	1.160517558
ENSG00000109332.19:060	chr4.102827501.102827520.-	UBE2D3	0.004394784	0.021546138	1.201212483
ENSG00000109332.19:061	chr4.102827521.102827522.-	UBE2D3	0.004597439	0.022274511	1.231748907
ENSG00000109332.19:062	chr4.102827523.102827551.-	UBE2D3	0.003317218	0.017540669	1.246670114
ENSG00000109332.19:066	chr4.102827592.102827734.-	UBE2D3	9.10E-05	0.001016415	1.263927148
ENSG00000109332.19:067	chr4.102827735.102827741.-	UBE2D3	2.34E-05	0.000352298	1.349238495
ENSG00000109332.19:068	chr4.102827742.102827812.-	UBE2D3	2.20E-06	5.02E-05	1.414437476
ENSG00000109332.19:069	chr4.102827813.102827835.-	UBE2D3	8.25E-07	2.21E-05	1.557289114
ENSG00000109332.19:070	chr4.102827836.102827849.-	UBE2D3	6.02E-05	0.00074485	1.531297856
ENSG00000109736.14:027	chr4.2932759.2933105.-	MFSD10	0.002617634	0.014441335	1.336160754
ENSG00000110171.19:008	chr11.6449447.6450168.-	TRIM3	0.00469345	0.022616179	1.268046486
ENSG00000110200.8:022	chr11.72111412.72111441.-	ANAPC15	0.009004438	0.037001485	1.058805562
ENSG00000110429.13:008	chr11.33744685.33745936.-	FBXO3	0.002963263	0.016044704	1.260323543
ENSG00000110492.15:010	chr11.46381676.46381692.+	MDK	9.00E-05	0.001008148	1.643990769
ENSG00000110492.15:011	chr11.46381693.46381710.+	MDK	9.67E-05	0.001066486	1.333945924
ENSG00000110492.15:012	chr11.46381711.46381736.+	MDK	0.000647766	0.004845095	1.105998289
ENSG00000110492.15:013	chr11.46381737.46381752.+	MDK	0.000428585	0.003439461	1.086656862
ENSG00000110492.15:014	chr11.46381753.46381758.+	MDK	0.000365884	0.00300652	1.076225806
ENSG00000110628.14:005	chr11.2902420.2902718.+	SLC22A18	1.22E-07	4.17E-06	0.585681545
ENSG00000110721.11:006	chr11.68061600.68061725.-	CHKA	0.005132146	0.024309981	1.384275463
ENSG00000111011.17:035	chr12.122519665.122519909.-	RSRC2	0.000173083	0.001674515	1.567818639
ENSG00000111237.18+ENSG00000202335.1:013	chr12.110496204.110496217.-	RF00278+VPS29	0.001847306	0.011063294	1.491953747
ENSG00000111237.18+ENSG00000202335.1:014	chr12.110496298.110496351.-	RF00278+VPS29	0.000181184	0.001735251	1.60736302
ENSG00000111237.18+ENSG00000202335.1:015	chr12.110496352.110496421.-	RF00278+VPS29	0.000107221	0.001147369	1.632307198
ENSG00000111237.18+ENSG00000202335.1:019	chr12.110498820.110498859.-	RF00278+VPS29	2.28E-05	0.000345791	1.656626703
ENSG00000111237.18+ENSG00000202335.1:021	chr12.110499457.110499534.-	RF00278+VPS29	0.000242823	0.002198258	1.301783489
ENSG00000111639.7:009	chr12.6493058.6493250.-	MRPL51	0.000842231	0.005968074	0.968698066
ENSG00000111639.7:011	chr12.6493296.6493458.-	MRPL51	0.012759212	0.048316354	1.354938495
ENSG00000111666.10:022	chr12.101726405.101726501.+	CHPT1	0.013387385	0.049853766	0.796809345
ENSG00000111666.10:023	chr12.101726502.101727039.+	CHPT1	0.001578664	0.009806769	0.742944545
ENSG00000111678.10+ENSG00000238923.1:014	chr12.6944566.6944652.+	RNU7-1+C12orf57	3.70E-05	0.000503836	1.054357837
ENSG00000111786.8:005	chr12.120462163.120463396.-	SRSF9	1.25E-10	1.01E-08	1.458041531
ENSG00000112081.16:011	chr6.36599821.36599845.+	SRSF3	5.25E-06	0.000101295	1.513761169
ENSG00000112081.16:012	chr6.36599846.36600276.+	SRSF3	2.94E-07	9.13E-06	1.50927779
ENSG00000112110.9:005	chr6.159790517.159790639.+	MRPL18	0.005102205	0.024223723	0.906725715
ENSG00000112335.14:007	chr6.108260760.108260825.-	SNX3	0.011816611	0.045505003	0.977640142
ENSG00000112473.17:004	chr6.33200939.33201241.+	SLC39A7	0.003436075	0.017965615	0.918505027
ENSG00000112514.15:023	chr6.33417869.33417889.-	CUTA	0.00901243	0.037001485	1.084721182
ENSG00000112514.15:024	chr6.33417890.33417921.-	CUTA	0.005335351	0.025119566	1.106901501
ENSG00000112514.15:025	chr6.33417922.33417931.-	CUTA	0.012931608	0.048779197	1.136467622
ENSG00000112514.15:027	chr6.33417959.33417983.-	CUTA	1.22E-09	7.62E-08	1.133644525
ENSG00000112514.15:028	chr6.33417984.33418010.-	CUTA	1.75E-08	7.13E-07	1.1182615
ENSG00000112514.15:029	chr6.33418011.33418043.-	CUTA	1.42E-06	3.48E-05	1.124202245
ENSG00000112514.15:031	chr6.33418059.33418070.-	CUTA	0.007159246	0.03126755	1.094088838
ENSG00000112576.12:020	chr6.41940370.41940409.-	CCND3	0.001119534	0.007443356	0.895708846
ENSG00000112576.12:021	chr6.41940410.41940493.-	CCND3	0.001884583	0.011225651	0.901414471
ENSG00000112576.12:022	chr6.41940494.41940585.-	CCND3	0.002353085	0.013236415	0.900970141
ENSG00000112576.12:026	chr6.41941452.41941519.-	CCND3	0.000428889	0.003439461	0.752104111
ENSG00000112576.12:027	chr6.41941520.41941755.-	CCND3	0.000355161	0.002949564	0.693298205
ENSG00000112787.13:019	chr12.132571307.132571524.+	FBRSL1	0.001743475	0.010632465	1.207452668
ENSG00000113282.13:010	chr5.157789514.157789567.-	CLINT1	0.010934735	0.042743763	1.116034711
ENSG00000113328.18:033	chr5.163443926.163444073.+	CCNG1	3.13E-07	9.61E-06	0.926372388
ENSG00000113328.18:034	chr5.163444074.163444078.+	CCNG1	3.48E-06	7.36E-05	0.936171173
ENSG00000113328.18:035	chr5.163444079.163444336.+	CCNG1	3.47E-07	1.05E-05	0.919457954
ENSG00000113387.11:007	chr5.32585559.32585570.+	SUB1	0.008939952	0.036773564	0.929482692
ENSG00000113712.17+ENSG00000230551.4:012	chr5.149505447.149505482.-	CSNK1A1+AC021078.1	1.43E-06	3.48E-05	1.115262867
ENSG00000114021.11:016	chr3.100345679.100345823.+	NIT2	0.000638273	0.004794584	1.577989616
ENSG00000114026.21:026	chr3.9757061.9757191.+	OGG1	0.003832014	0.019511223	0.88827615
ENSG00000114026.21:032	chr3.9757514.9759186.+	OGG1	8.98E-05	0.001007279	0.729567038
ENSG00000114026.21:035	chr3.9759287.9762324.+	OGG1	0.000242227	0.002196669	0.776256842
ENSG00000114209.14:035	chr3.167734459.167734482.-	PDCD10	8.68E-05	0.000980762	0.565687211
ENSG00000114388.12:009	chr3.50347902.50348123.-	NPRL2	0.000478139	0.003748635	1.491076253
ENSG00000114416.17:049	chr3.180971075.180971155.+	FXR1	0.001922923	0.011379871	0.745720138
ENSG00000114416.17:051	chr3.180975313.180975404.+	FXR1	0.000279408	0.00244212	0.830600659
ENSG00000114942.13+ENSG00000207406.1+ENSG00000277502.1:009	chr2.206159913.206159926.+	SNORA41+EEF1B2+RF02271	3.14E-07	9.61E-06	1.047740034
ENSG00000114942.13+ENSG00000207406.1+ENSG00000277502.1:010	chr2.206159927.206159933.+	SNORA41+EEF1B2+RF02271	3.00E-07	9.30E-06	1.043086399
ENSG00000114942.13+ENSG00000207406.1+ENSG00000277502.1:011	chr2.206159934.206159958.+	SNORA41+EEF1B2+RF02271	2.01E-07	6.46E-06	1.043526032
ENSG00000115084.13:002	chr2.113712792.113714352.-	SLC35F5	0.005179323	0.024497796	1.112861271
ENSG00000115275.12:024	chr2.74463387.74463637.-	MOGS	0.000560454	0.004292932	1.341429576
ENSG00000115275.12:031	chr2.74464988.74465081.-	MOGS	0.001978004	0.011627208	0.936688579
ENSG00000115307.16:024	chr2.74528937.74529131.-	AUP1	0.001068431	0.007178586	1.492984204
ENSG00000115310.17:017	chr2.55010087.55010449.-	RTN4	2.61E-07	8.27E-06	1.618115892
ENSG00000115419.12:042	chr2.190933106.190935289.+	GLS	0.000159704	0.001574476	0.701028498
ENSG00000115464.14:006	chr2.61189277.61189453.-	USP34	0.011517402	0.04460984	1.191897011
ENSG00000115464.14:007	chr2.61189454.61189697.-	USP34	0.003256091	0.017256541	1.271765953
ENSG00000115524.15:035	chr2.197418589.197418795.-	SF3B1	8.12E-05	0.000941644	1.452748765
ENSG00000115524.15:039	chr2.197418963.197420115.-	SF3B1	0.002225013	0.012705805	1.378311372
ENSG00000115524.15:040	chr2.197420116.197420180.-	SF3B1	0.00047246	0.00371651	1.549516652
ENSG00000115524.15:041	chr2.197420181.197420427.-	SF3B1	0.003527834	0.018297694	1.405878702
ENSG00000115641.18:017	chr2.105396647.105396697.-	FHL2	4.65E-07	1.36E-05	0.810263283
ENSG00000115694.14:041	chr2.241499415.241499902.-	STK25	0.003857181	0.019574864	1.311509714
ENSG00000115694.14:042	chr2.241499903.241499972.-	STK25	0.005828151	0.026703459	1.293635882
ENSG00000115694.14:043	chr2.241499973.241500046.-	STK25	0.001684827	0.010328786	1.345288589
ENSG00000115694.14:044	chr2.241500047.241500142.-	STK25	0.00873716	0.036173184	1.273897895
ENSG00000115875.18:018	chr2.38748654.38748897.-	SRSF7	4.35E-08	1.62E-06	1.978273113
ENSG00000115875.18:019	chr2.38748898.38748912.-	SRSF7	4.89E-10	3.42E-08	1.893285272
ENSG00000115875.18:020	chr2.38748913.38749173.-	SRSF7	2.78E-10	2.11E-08	1.90702305
ENSG00000115875.18:021	chr2.38749174.38749346.-	SRSF7	2.19E-10	1.68E-08	1.953527167
ENSG00000115875.18:022	chr2.38749347.38749528.-	SRSF7	5.28E-07	1.50E-05	1.799743234
ENSG00000116260.16:015	chr1.180196600.180196681.+	QSOX1	0.001273768	0.0082724	0.948210242
ENSG00000116260.16:016	chr1.180196682.180196890.+	QSOX1	0.000629328	0.004737553	0.934687999
ENSG00000116260.16:017	chr1.180196891.180197332.+	QSOX1	0.001641347	0.010098852	0.92680707
ENSG00000116288.12:005	chr1.7961736.7961747.+	PARK7	0.002820905	0.015357043	1.143233284
ENSG00000116288.12:006	chr1.7961748.7961793.+	PARK7	0.00593828	0.027079604	1.116102793
ENSG00000116560.10:015	chr1.35182932.35184593.-	SFPQ	0.001236072	0.008095173	0.860373062
ENSG00000116679.15:020	chr1.185305644.185306484.-	IVNS1ABP	0.008174291	0.034516413	1.248521717
ENSG00000116729.13:003	chr1.68125492.68125973.-	WLS	0.008439872	0.035150234	0.885597954
ENSG00000116729.13:004	chr1.68125974.68126335.-	WLS	4.85E-05	0.000625405	0.89224192
ENSG00000116754.13:016	chr1.70230064.70230277.+	SRSF11	0.000180314	0.001731655	1.775679579
ENSG00000116754.13:017	chr1.70230278.70230618.+	SRSF11	0.003162298	0.016926033	1.453698154
ENSG00000116754.13:021	chr1.70231269.70231274.+	SRSF11	0.006521292	0.02907998	1.415036427
ENSG00000116754.13:022	chr1.70231275.70231547.+	SRSF11	0.00785863	0.03340514	1.298634948
ENSG00000116754.13:023	chr1.70231548.70231858.+	SRSF11	0.001502911	0.00942821	1.339518571
ENSG00000116754.13:024	chr1.70231859.70231975.+	SRSF11	0.000818587	0.005830042	1.294918137
ENSG00000116871.15:037	chr1.36179026.36179261.+	MAP7D1	3.65E-08	1.38E-06	3.557639642
ENSG00000117143.13:015	chr1.162592732.162592734.+	UAP1	9.71E-16	2.27E-13	0.536459833
ENSG00000117143.13:016	chr1.162592735.162592782.+	UAP1	1.57E-18	5.49E-16	0.51887439
ENSG00000117308.14:032	chr1.23799437.23799533.-	GALE	3.47E-08	1.32E-06	0.64054994
ENSG00000117308.14:033	chr1.23799534.23799570.-	GALE	4.82E-06	9.41E-05	0.586621727
ENSG00000117335.19:033	chr1.207790253.207790345.+	CD46	0.001109127	0.007381175	1.424077648
ENSG00000117360.12:024	chr1.150346137.150346407.+	PRPF3	0.000191505	0.001806905	1.435504734
ENSG00000117362.12:018	chr1.150267957.150267991.-	APH1A	3.94E-10	2.90E-08	1.069455167
ENSG00000117362.12:019	chr1.150267992.150268127.-	APH1A	5.57E-06	0.0001063	1.060407594
ENSG00000117448.13:006	chr1.45550877.45550965.+	AKR1A1	0.007577796	0.03259997	1.075366594
ENSG00000117472.9:026	chr1.46185743.46185958.+	TSPAN1	0.005731122	0.026362407	0.97919705
ENSG00000117868.15:014	chr7.158752781.158752843.-	ESYT2	0.004288183	0.021171768	0.822748087
ENSG00000118707.9+ENSG00000259399.1+ENSG00000101084.17:037	chr20.36607890.36608000.+	RAB5IF+TGIF2+TGIF2-RAB5IF	2.34E-05	0.000352298	1.234279291
ENSG00000119185.12:033	chr2.9422802.9422965.-	ITGB1BP1	0.002208842	0.012665112	0.834006994
ENSG00000119185.12:034	chr2.9422966.9423087.-	ITGB1BP1	0.007580739	0.03259997	0.861873237
ENSG00000119333.11:007	chr9.128635323.128635657.-	WDR34	1.11E-11	1.06E-09	2.772204161
ENSG00000119335.16:006	chr9.128689226.128689655.+	SET	0.012565972	0.047734332	1.095341229
ENSG00000119383.19:031	chr9.129139382.129139649.+	PTPA	6.67E-10	4.54E-08	0.624786216
ENSG00000119431.9:005	chr9.113375568.113376175.-	HDHD3	0.001573103	0.009789596	1.223142999
ENSG00000119487.16:017	chr9.125506310.125506366.-	MAPKAP1	7.43E-05	0.00088321	1.099708207
ENSG00000119487.16:018	chr9.125506367.125506417.-	MAPKAP1	0.001829797	0.010996062	1.082467701
ENSG00000119777.19:023	chr2.27037816.27037874.+	TMEM214	0.001143111	0.00757852	1.43009301
ENSG00000119777.19:024	chr2.27037875.27037892.+	TMEM214	0.00059867	0.004542506	1.556556519
ENSG00000119787.13:006	chr2.38296114.38296482.-	ATL2	0.009235275	0.037590792	1.180747921
ENSG00000119787.13:007	chr2.38296483.38296590.-	ATL2	0.002282679	0.012950596	1.27558856
ENSG00000119787.13:009	chr2.38297931.38298143.-	ATL2	0.011182418	0.043566004	1.270631184
ENSG00000120314.18:013	chr5.140669691.140671268.+	WDR55	0.006717396	0.029764866	1.110214257
ENSG00000120451.10:032	chr11.130914266.130914693.-	SNX19	0.00059496	0.004527513	0.881730333
ENSG00000120451.10:034	chr11.130914750.130916279.-	SNX19	0.001184739	0.007817488	0.8683816
ENSG00000120533.12:012	chr8.109334403.109334406.+	ENY2	1.78E-14	2.90E-12	1.165339694
ENSG00000120533.12:013	chr8.109334407.109334474.+	ENY2	8.72E-16	2.11E-13	1.189047706
ENSG00000120549.17:039	chr10.24542883.24543708.+	KIAA1217	0.005346959	0.0251573	0.894400223
ENSG00000120549.17:041	chr10.24543981.24544481.+	KIAA1217	0.003533564	0.018297694	0.894336846
ENSG00000120699.12:014	chr13.37003495.37003517.+	EXOSC8	0.005312301	0.025044729	1.711910199
ENSG00000120699.12:016	chr13.37004218.37004476.+	EXOSC8	0.000197969	0.001855401	1.597315816
ENSG00000120699.12:017	chr13.37004477.37004515.+	EXOSC8	0.000749276	0.005422405	1.630742468
ENSG00000120802.13:020	chr12.98532823.98532966.+	TMPO	0.001770349	0.010730921	0.828952425
ENSG00000121073.14:039	chr17.49707343.49707444.-	SLC35B1	8.49E-05	0.000966805	1.454590521
ENSG00000121073.14:042	chr17.49707772.49707920.-	SLC35B1	1.45E-05	0.000240622	0.922013528
ENSG00000121310.16:022	chr1.52905173.52906518.-	ECHDC2	0.002276629	0.012926748	1.285418215
ENSG00000121310.16:023	chr1.52906519.52906611.-	ECHDC2	0.012126262	0.046543839	1.108079049
ENSG00000121310.16:025	chr1.52907312.52907447.-	ECHDC2	0.005711944	0.026308765	1.311533883
ENSG00000121390.18:011	chr13.19702871.19703360.-	PSPC1	1.63E-05	0.000265392	0.793837691
ENSG00000121390.18:012	chr13.19705662.19705831.-	PSPC1	7.65E-06	0.000139095	0.861666722
ENSG00000121390.18:013	chr13.19709542.19709599.-	PSPC1	5.39E-05	0.000676396	0.888136241
ENSG00000121578.12:009	chr3.119218650.119218711.-	B4GALT4	0.00034229	0.002877011	0.929661112
ENSG00000121766.15:009	chr1.31318167.31318236.+	ZCCHC17	0.009486161	0.038396057	0.738407126
ENSG00000122490.18:018	chr18.79933969.79934022.-	PQLC1	0.007259596	0.031607232	1.255525769
ENSG00000122515.14:024	chr7.44760229.44760424.+	ZMIZ2	0.000930746	0.006426185	1.353616894
ENSG00000122566.21:007	chr7.26190993.26191128.-	HNRNPA2B1	0.001125716	0.007477361	1.105049555
ENSG00000123136.14:013	chr19.14409982.14410215.-	DDX39A	0.004666086	0.022560268	1.309994147
ENSG00000123136.14:018	chr19.14410421.14410547.-	DDX39A	0.013377195	0.049842333	1.27585965
ENSG00000123136.14:019	chr19.14410548.14410605.-	DDX39A	0.003766162	0.019231877	1.366738873
ENSG00000123240.16:008	chr10.13108138.13108289.+	OPTN	0.00954969	0.038577854	1.175772004
ENSG00000123240.16:009	chr10.13108962.13109015.+	OPTN	0.000387385	0.003164628	1.270462802
ENSG00000123562.16:022	chrX.103686631.103686668.-	MORF4L2	0.0007968	0.005703879	0.930280771
ENSG00000123562.16:023	chrX.103686669.103686684.-	MORF4L2	0.000663317	0.004940301	0.916689843
ENSG00000123562.16:024	chrX.103686685.103686705.-	MORF4L2	6.27E-05	0.000771877	0.787564515
ENSG00000123836.14:032	chr1.207072204.207075259.+	PFKFB2	0.000172409	0.001671793	1.192424391
ENSG00000123836.14:034	chr1.207075566.207077823.+	PFKFB2	3.64E-05	0.00049924	1.21750235
ENSG00000124193.14:003	chr20.43459153.43459420.+	SRSF6	1.12E-08	4.87E-07	1.48541295
ENSG00000124214.19:027	chr20.49165997.49166285.-	STAU1	0.009958628	0.039833106	1.25183769
ENSG00000124243.17:010	chr20.50840537.50840930.+	BCAS4	0.00012456	0.001284303	0.752788816
ENSG00000124570.19:056	chr6.2971248.2971270.-	SERPINB6	0.00015851	0.001567413	0.65321849
ENSG00000124570.19:062	chr6.2971491.2971532.-	SERPINB6	0.010663027	0.041892173	1.15135454
ENSG00000124602.9+ENSG00000124596.16:035	chr6.41071676.41071840.-	UNC5CL+OARD1	0.006538585	0.029101481	0.763420404
ENSG00000124602.9+ENSG00000124596.16:036	chr6.41072236.41072318.-	UNC5CL+OARD1	8.21E-08	2.87E-06	0.769001629
ENSG00000124942.13:006	chr11.62515905.62517009.-	AHNAK	0.001086244	0.007263412	1.051150592
ENSG00000124942.13:007	chr11.62517010.62517357.-	AHNAK	0.00340438	0.017838008	1.041269264
ENSG00000124942.13:008	chr11.62517358.62533983.-	AHNAK	0.002172914	0.012500061	1.123361016
ENSG00000125107.17:020	chr16.58536968.58536988.-	CNOT1	0.005901521	0.026986641	0.766543482
ENSG00000125170.10:004	chr16.57473496.57473612.-	DOK4	0.001003327	0.006819701	0.848256916
ENSG00000125384.6:003	chr14.52314502.52315234.+	PTGER2	0.007769734	0.033149644	0.942286751
ENSG00000125458.6:021	chr17.75131106.75131180.-	NT5C	0.009366363	0.037980316	1.351229416
ENSG00000125505.16:009	chr19.54179663.54180772.-	MBOAT7	0.002116994	0.012289447	0.848419087
ENSG00000125651.13:023	chr19.6392203.6392410.-	GTF2F1	0.000731253	0.005310687	1.709683327
ENSG00000125733.17:030	chr19.6746308.6746432.+	TRIP10	7.20E-09	3.29E-07	1.933543207
ENSG00000125733.17:031	chr19.6746433.6746451.+	TRIP10	1.45E-07	4.87E-06	1.930878623
ENSG00000125734.15+ENSG00000283950.1:010	chr19.6731055.6731111.-	MIR6791+GPR108	3.67E-05	0.000502456	1.070079155
ENSG00000125826.20:029	chr20.421942.422126.+	RBCK1	0.001311361	0.008477228	1.346248799
ENSG00000125871.13:007	chr20.17970131.17970370.+	MGME1	0.010265711	0.040812176	0.960573514
ENSG00000125871.13:008	chr20.17975684.17975903.+	MGME1	0.000335162	0.002830905	0.890417946
ENSG00000125875.13:005	chr20.437599.438549.-	TBC1D20	1.19E-05	0.000201865	0.834261293
ENSG00000125944.19:029	chr1.23340852.23341008.-	HNRNPR	0.003225284	0.017171264	1.098515175
ENSG00000126088.13:015	chr1.45012857.45012906.+	UROD	0.000299537	0.002588964	1.314625654
ENSG00000126106.13:005	chr1.44654465.44654895.-	TMEM53	0.002648236	0.014586886	1.090268565
ENSG00000126106.13:007	chr1.44654940.44655116.-	TMEM53	0.000341544	0.002877011	1.10746568
ENSG00000126351.12:023	chr17.40089334.40089730.+	THRA	4.34E-05	0.000570342	0.789477936
ENSG00000126351.12:024	chr17.40089731.40092627.+	THRA	1.74E-05	0.00027866	0.814882922
ENSG00000126456.15:012	chr19.49661450.49661524.-	IRF3	0.000265812	0.002355637	1.309457023
ENSG00000126456.15:013	chr19.49661525.49661594.-	IRF3	0.002220554	0.012701059	1.262245086
ENSG00000126456.15:015	chr19.49661626.49661947.-	IRF3	0.000167721	0.001639964	1.308406705
ENSG00000126456.15:037	chr19.49664443.49664523.-	IRF3	0.00563411	0.026052594	1.316866422
ENSG00000126456.15:041	chr19.49664674.49664723.-	IRF3	0.007660599	0.032802356	1.072181386
ENSG00000126456.15:042	chr19.49664724.49664838.-	IRF3	0.006941064	0.030530327	1.07501928
ENSG00000126581.12:011	chr17.42811655.42811723.-	BECN1	9.87E-05	0.001081306	1.07714909
ENSG00000126581.12:012	chr17.42811724.42811797.-	BECN1	7.09E-05	0.000850488	1.077896688
ENSG00000126746.17:012	chr12.6672404.6672532.-	ZNF384	0.00563772	0.026052594	1.148460886
ENSG00000126768.12:011	chrX.48895352.48895454.-	TIMM17B	0.000232296	0.002117584	1.327902833
ENSG00000126768.12:012	chrX.48895455.48895501.-	TIMM17B	6.99E-05	0.00084419	1.472436929
ENSG00000126777.17:063	chr14.55663955.55664041.+	KTN1	0.002971597	0.016064979	1.109088644
ENSG00000126777.17:079	chr14.55673172.55673255.+	KTN1	0.005958233	0.027101281	0.87842785
ENSG00000127125.8+ENSG00000186409.15:006	chr1.42456629.42456800.+	CCDC30+PPCS	0.000188404	0.001782452	0.853070099
ENSG00000127125.8+ENSG00000186409.15:007	chr1.42456801.42457073.+	CCDC30+PPCS	4.41E-05	0.000578525	0.857262185
ENSG00000127314.17:018	chr12.68611044.68611052.+	RAP1B	1.92E-05	0.000301043	0.837229022
ENSG00000127324.8:017	chr12.71157788.71157899.-	TSPAN8	6.21E-07	1.71E-05	1.190504313
ENSG00000127324.8:018	chr12.71157930.71157973.-	TSPAN8	6.24E-12	6.33E-10	0.765976504
ENSG00000127483.17:020	chr1.20773611.20775005.-	HP1BP3	0.005691127	0.026247419	1.276091103
ENSG00000127527.13:016	chr19.16400631.16402314.-	EPS15L1	0.001418688	0.009021103	0.766641347
ENSG00000127554.12:005	chr16.1984477.1984710.+	GFER	1.79E-06	4.18E-05	1.483198184
ENSG00000127554.12:006	chr16.1984711.1984746.+	GFER	4.07E-13	5.47E-11	1.928070461
ENSG00000127603.25:160	chr1.39480920.39481030.+	MACF1	0.000215518	0.001987934	0.706114772
ENSG00000127914.16:084	chr7.92108634.92109061.+	AKAP9	0.000164662	0.001612563	0.764849529
ENSG00000128016.5:004	chr19.39406929.39406932.+	ZFP36	0.004139965	0.020585153	1.40366925
ENSG00000128463.12:028	chr15.34228584.34228589.+	EMC4	0.004678175	0.022587521	0.962091879
ENSG00000128487.16:050	chr17.20237611.20239427.+	SPECC1	0.006782543	0.030015541	1.277512151
ENSG00000128654.13:006	chr2.176270216.176270419.+	MTX2	0.000352516	0.002938051	1.396274318
ENSG00000128699.13:009	chr2.189782603.189783013.-	ORMDL1	0.003771902	0.019247146	1.320451994
ENSG00000129083.12+ENSG00000129084.17+ENSG00000256206.2:086	chr11.14520212.14520296.-	PSMA1+COPB1+AC018523.2	0.008224097	0.034664	1.170087159
ENSG00000129187.14:024	chr4.182916673.182916722.-	DCTD	0.012915517	0.048744762	1.416796755
ENSG00000129187.14:025	chr4.182916723.182916857.-	DCTD	0.004902784	0.023445624	1.400943692
ENSG00000129187.14:026	chr4.182916858.182916896.-	DCTD	0.011976217	0.046018384	1.519539075
ENSG00000129197.14:013	chr17.5426083.5426235.+	RPAIN	0.012971685	0.048877702	1.344376121
ENSG00000129197.14:016	chr17.5428071.5428211.+	RPAIN	0.005945058	0.027079604	1.101174101
ENSG00000129245.11:003	chr17.7592071.7592157.-	FXR2	0.006683865	0.02967263	1.310698126
ENSG00000129255.15:034	chr17.7586778.7586838.+	MPDU1	4.04E-07	1.19E-05	0.672467293
ENSG00000129255.15:036	chr17.7586899.7586961.+	MPDU1	1.23E-10	1.00E-08	1.154080818
ENSG00000129255.15:037	chr17.7586962.7587017.+	MPDU1	2.95E-10	2.22E-08	1.150568838
ENSG00000129465.15+ENSG00000129467.13+ENSG00000258973.1:085	chr14.24338211.24338248.-	ADCY4+RIPK3+AL096870.1	0.001080354	0.007237856	1.464313977
ENSG00000129538.13:006	chr14.20801997.20802093.-	RNASE1	0.007892507	0.033508453	1.021676429
ENSG00000130175.9:012	chr19.11435707.11435710.+	PRKCSH	8.45E-06	0.00015131	1.263448841
ENSG00000130175.9:066	chr19.11449883.11449987.+	PRKCSH	0.008658969	0.035870676	0.829187597
ENSG00000130175.9:067	chr19.11450429.11450585.+	PRKCSH	0.006314633	0.028338939	0.853500307
ENSG00000130175.9:068	chr19.11450586.11450645.+	PRKCSH	0.000943729	0.006502997	0.83663677
ENSG00000130177.15:015	chr13.114242281.114242675.+	CDC16	0.000549723	0.004243231	1.521932477
ENSG00000130202.9:012	chr19.44878373.44878552.+	NECTIN2	0.010741917	0.042131182	1.138026965
ENSG00000130305.16:006	chr7.73303530.73303599.-	NSUN5	0.000270708	0.002386939	1.47624732
ENSG00000130309.10:017	chr19.17579951.17580698.+	COLGALT1	9.88E-07	2.57E-05	1.814207712
ENSG00000130402.11:017	chr19.38711276.38711361.+	ACTN4	0.013276712	0.049599924	1.245282637
ENSG00000130706.12:006	chr20.62304461.62304577.+	ADRM1	0.000304829	0.002618535	1.049220321
ENSG00000130749.9:005	chr19.47069092.47069343.-	ZC3H4	0.003858493	0.019574864	1.099036783
ENSG00000130803.14:015	chr19.9160114.9161433.+	ZNF317	0.004423427	0.021625988	1.073657118
ENSG00000130803.14:016	chr19.9161434.9163054.+	ZNF317	0.00088383	0.006163045	1.081488489
ENSG00000130921.7:008	chr12.123248278.123251567.+	C12orf65	0.000763468	0.005493357	0.648025942
ENSG00000130958.12+ENSG00000285269.2+ENSG00000130948.10:041	chr9.96320710.96320997.-	HSD17B3+SLC35D2+AL160269.1	1.59E-08	6.52E-07	0.905110211
ENSG00000131051.22:032	chr20.35713097.35713203.-	RBM39	0.003170121	0.016941999	1.272093505
ENSG00000131051.22:033	chr20.35713204.35713293.-	RBM39	0.001782531	0.010786083	1.30011196
ENSG00000131051.22:034	chr20.35713294.35713317.-	RBM39	0.000363238	0.002988285	1.344785228
ENSG00000131051.22:035	chr20.35713318.35713366.-	RBM39	0.000130767	0.001332602	1.347473224
ENSG00000131051.22:036	chr20.35713367.35713407.-	RBM39	5.68E-05	0.000704124	1.354501118
ENSG00000131051.22:037	chr20.35713408.35713415.-	RBM39	0.001046067	0.007048622	1.312779807
ENSG00000131051.22:039	chr20.35713832.35713857.-	RBM39	0.004252108	0.021038167	1.292236813
ENSG00000131051.22:077	chr20.35739018.35739037.-	RBM39	0.000267549	0.00236504	1.359383549
ENSG00000131051.22:078	chr20.35739038.35739102.-	RBM39	0.000558765	0.004292932	1.34818171
ENSG00000131051.22:079	chr20.35739103.35739140.-	RBM39	0.000988163	0.006738453	1.395289653
ENSG00000131051.22:082	chr20.35739284.35739392.-	RBM39	0.000849095	0.005998498	1.338740932
ENSG00000131051.22:083	chr20.35739393.35739547.-	RBM39	0.00060627	0.00458369	1.329103719
ENSG00000131051.22:084	chr20.35739548.35740098.-	RBM39	0.000128617	0.001320309	1.437965029
ENSG00000131051.22:085	chr20.35740099.35740457.-	RBM39	0.00035481	0.002949564	1.441356918
ENSG00000131051.22:086	chr20.35740458.35740524.-	RBM39	0.000392895	0.003198442	1.395321515
ENSG00000131051.22:087	chr20.35740525.35740597.-	RBM39	0.000197194	0.001850608	1.259893685
ENSG00000131116.11:003	chr19.43608505.43608603.-	ZNF428	0.001664811	0.01023296	0.722474287
ENSG00000131148.8:008	chr16.85780379.85780473.-	EMC8	0.000332445	0.002814328	0.922397759
ENSG00000131165.14:020	chr16.89653904.89653923.-	CHMP1A	0.006474908	0.028928418	1.034508302
ENSG00000131446.16:019	chr5.180802680.180802767.-	MGAT1	1.30E-09	8.08E-08	0.668449936
ENSG00000131446.16:020	chr5.180802768.180802794.-	MGAT1	9.35E-09	4.13E-07	0.613819939
ENSG00000131446.16:032	chr5.180808648.180808758.-	MGAT1	0.002752931	0.015069015	1.060185914
ENSG00000131503.20+ENSG00000254996.5+ENSG00000243056.1:063	chr5.140535362.140535538.+	ANKHD1+EIF4EBP3+ANKHD1-EIF4EBP3	0.012969385	0.048877702	0.945326933
ENSG00000131503.20+ENSG00000254996.5+ENSG00000243056.1:080	chr5.140547666.140547840.+	ANKHD1+EIF4EBP3+ANKHD1-EIF4EBP3	0.000391374	0.003189768	0.770666468
ENSG00000131508.15:007	chr5.139562244.139562407.+	UBE2D2	2.77E-05	0.000402031	0.716290048
ENSG00000131871.14:004	chr15.101272190.101272763.-	SELENOS	0.000537418	0.004166307	0.952233783
ENSG00000131876.16:012	chr15.101286214.101286293.-	SNRPA1	0.000149528	0.001493364	0.934135882
ENSG00000132155.11:010	chr3.12586847.12587576.-	RAF1	0.010072494	0.04018093	1.256739306
ENSG00000132199.19:002	chr18.673077.673858.-	ENOSF1	0.002883718	0.015674618	0.826317286
ENSG00000132199.19:035	chr18.690632.690745.-	ENOSF1	0.006940064	0.030530327	1.381727869
ENSG00000132199.19:036	chr18.690746.690800.-	ENOSF1	0.000545267	0.004213478	1.645376435
ENSG00000132199.19:041	chr18.691277.692922.-	ENOSF1	0.008570864	0.035526713	1.345548917
ENSG00000132300.18:032	chr2.86127306.86127437.+	PTCD3	0.00142609	0.009051731	1.572785856
ENSG00000132300.18:036	chr2.86127930.86127940.+	PTCD3	0.000128224	0.001318199	1.790323259
ENSG00000132323.8:029	chr2.238194782.238194804.-	ILKAP	0.000111483	0.001175998	1.612064804
ENSG00000132424.15:010	chr6.99402711.99403828.-	PNISR	0.004418221	0.021625988	1.259863772
ENSG00000132507.17:010	chr17.7307993.7308113.+	EIF5A	7.35E-09	3.34E-07	0.733767431
ENSG00000132698.14:005	chr1.156065911.156066106.+	RAB25	1.46E-09	8.89E-08	1.135430835
ENSG00000133030.20:041	chr17.17175293.17175363.+	MPRIP	0.013422564	0.049931654	1.042718898
ENSG00000133313.14:023	chr18.74499882.74499928.+	CNDP2	3.69E-14	5.61E-12	1.23298469
ENSG00000133313.14:024	chr18.74499929.74499936.+	CNDP2	2.66E-15	5.49E-13	1.234703588
ENSG00000133943.20:021	chr14.91114670.91114685.+	DGLUCY	0.000133348	0.001356932	2.079989119
ENSG00000133943.20:022	chr14.91114686.91114699.+	DGLUCY	0.000336881	0.002841572	1.958855541
ENSG00000133943.20:023	chr14.91114700.91114994.+	DGLUCY	5.50E-05	0.000686387	1.851182349
ENSG00000133943.20:073	chr14.91215557.91215793.+	DGLUCY	2.68E-05	0.000393331	1.465684385
ENSG00000133943.20:074	chr14.91215857.91216460.+	DGLUCY	2.81E-06	6.23E-05	1.55704441
ENSG00000133943.20:075	chr14.91220443.91220766.+	DGLUCY	0.003460592	0.018042308	1.427288383
ENSG00000133943.20:076	chr14.91223679.91223795.+	DGLUCY	0.00576804	0.026480031	1.322733197
ENSG00000134255.13:017	chr1.111178214.111182186.+	CEPT1	3.26E-05	0.000457441	1.46675766
ENSG00000134283.17+ENSG00000257225.1:024	chr12.42351885.42351959.+	PPHLN1+AC079601.1	0.000728634	0.005297159	1.16370701
ENSG00000134440.11:033	chr18.57620649.57620651.-	NARS	0.007638581	0.032748134	0.967276111
ENSG00000134452.19:039	chr10.5924751.5924801.+	FBH1	0.003705467	0.018999556	1.37599206
ENSG00000134453.15:021	chr10.6112362.6112423.+	RBM17	0.001477831	0.009320985	1.36045706
ENSG00000134453.15:022	chr10.6112424.6112461.+	RBM17	0.000104725	0.001129712	1.49023834
ENSG00000134453.15:023	chr10.6112702.6113068.+	RBM17	2.42E-05	0.000361294	1.43043451
ENSG00000134627.11+ENSG00000196371.3:004	chr11.94545819.94549898.+	FUT4+PIWIL4	0.000251239	0.00225793	0.904923897
ENSG00000134884.14:008	chr13.106557617.106559431.-	ARGLU1	0.007805399	0.033239414	1.256937037
ENSG00000134905.16:016	chr13.110644065.110644182.-	CARS2	7.64E-05	0.000904323	1.46896818
ENSG00000135018.13:009	chr9.83666350.83666394.-	UBQLN1	3.53E-06	7.41E-05	1.098706102
ENSG00000135018.13:010	chr9.83666395.83666433.-	UBQLN1	3.48E-05	0.000481222	1.08065227
ENSG00000135052.16:015	chr9.86077540.86077591.-	GOLM1	6.94E-06	0.00012879	1.048335075
ENSG00000135052.16:017	chr9.86079192.86079300.-	GOLM1	5.78E-06	0.000109732	1.048179463
ENSG00000135052.16:021	chr9.86099411.86099558.-	GOLM1	4.59E-06	8.99E-05	1.27651074
ENSG00000135404.11:036	chr12.55729001.55729220.-	CD63	0.013049804	0.049119183	0.917993455
ENSG00000135486.17:034	chr12.54284570.54284881.+	HNRNPA1	0.012164416	0.046600685	0.978542692
ENSG00000135486.17:042	chr12.54286733.54286952.+	HNRNPA1	0.009718687	0.039058858	0.80815564
ENSG00000135506.15:053	chr12.57720099.57720210.+	OS9	2.57E-08	1.00E-06	1.166595661
ENSG00000135506.15:054	chr12.57720211.57720263.+	OS9	1.27E-07	4.32E-06	1.171086192
ENSG00000135624.15:020	chr2.73240437.73240543.+	CCT7	0.001725326	0.010530956	1.032469074
ENSG00000135624.15:023	chr2.73243004.73243045.+	CCT7	0.000171018	0.001662911	1.035482445
ENSG00000135678.11+ENSG00000257336.1:004	chr12.68851180.68855756.-	CPM+PRELID2P1	0.000187033	0.001771882	0.887657658
ENSG00000135924.15:048	chr2.219285777.219285986.+	DNAJB2	0.010426215	0.041239509	1.206842032
ENSG00000135953.10:002	chr2.102716042.102717037.-	MFSD9	0.001706933	0.010446012	0.930852869
ENSG00000135953.10:004	chr2.102717571.102718189.-	MFSD9	0.000695948	0.005112626	0.928868203
ENSG00000136044.11:011	chr12.105176876.105177016.-	APPL2	0.004116096	0.02049421	1.077444812
ENSG00000136238.17:008	chr7.6398662.6398718.+	RAC1	7.13E-07	1.94E-05	0.677906362
ENSG00000136270.13+ENSG00000200656.1:006	chr7.45101774.45101824.-	SNORA5B+TBRG4	0.000898069	0.006243676	1.420410792
ENSG00000136270.13+ENSG00000200656.1:011	chr7.45102572.45102690.-	SNORA5B+TBRG4	0.001937009	0.011434231	1.442592282
ENSG00000136270.13+ENSG00000200656.1:014	chr7.45103632.45104098.-	SNORA5B+TBRG4	0.002090002	0.012183267	1.393403663
ENSG00000136280.16:015	chr7.45038261.45038426.+	CCM2	0.009338314	0.037922006	0.942542925
ENSG00000136305.11:004	chr14.24305947.24306137.-	CIDEB	6.28E-07	1.72E-05	0.954616101
ENSG00000136527.17:032	chr3.185931577.185931618.-	TRA2B	0.011405839	0.044313142	1.263830838
ENSG00000136560.13:013	chr2.161160457.161160484.+	TANK	0.000266728	0.002360764	0.787353388
ENSG00000136560.13:014	chr2.161160485.161160486.+	TANK	0.000914013	0.006329381	0.806956167
ENSG00000136710.9:005	chr2.130339560.130339762.-	CCDC115	0.006225263	0.028045732	1.245593522
ENSG00000136754.17:007	chr10.26759062.26759235.-	ABI1	1.31E-11	1.21E-09	1.328532203
ENSG00000136754.17:008	chr10.26759236.26759238.-	ABI1	6.08E-07	1.69E-05	1.236851591
ENSG00000136816.15:005	chr9.129804339.129804357.+	TOR1B	0.008306257	0.034886802	1.321779144
ENSG00000136816.15:006	chr9.129804358.129804479.+	TOR1B	0.001910465	0.011341474	1.317058746
ENSG00000136848.17:036	chr9.121782654.121783535.+	DAB2IP	0.001082642	0.007246247	1.089227944
ENSG00000136877.14:048	chr9.127813324.127813424.+	FPGS	0.008774552	0.0362967	0.945840888
ENSG00000136877.14:050	chr9.127813575.127814058.+	FPGS	0.005814982	0.026660567	0.930238383
ENSG00000137210.13+ENSG00000153157.12+ENSG00000272162.1:017	chr6.10751133.10751169.+	AL024498.2+TMEM14B+SYCP2L	0.005514884	0.025671347	0.957750503
ENSG00000137210.13+ENSG00000153157.12+ENSG00000272162.1:018	chr6.10751170.10751234.+	AL024498.2+TMEM14B+SYCP2L	0.003544725	0.018341919	0.959217303
ENSG00000137312.14:023	chr6.30741614.30741661.-	FLOT1	1.34E-06	3.29E-05	1.069579497
ENSG00000137312.14:024	chr6.30741662.30741704.-	FLOT1	1.25E-05	0.000210695	1.070307233
ENSG00000137486.16:007	chr11.75271701.75271724.-	ARRB1	3.14E-06	6.86E-05	1.371494815
ENSG00000137497.17:017	chr11.72008146.72008437.-	NUMA1	0.006115293	0.02767496	1.287092515
ENSG00000137497.17:025	chr11.72012401.72012442.-	NUMA1	0.003795152	0.019337595	0.864413011
ENSG00000137575.11:013	chr8.58565019.58565021.+	SDCBP	0.005942109	0.027079604	1.023493696
ENSG00000137648.17:040	chr11.118115138.118115219.+	TMPRSS4	3.99E-05	0.000533754	1.044136686
ENSG00000137648.17:041	chr11.118115220.118115280.+	TMPRSS4	1.26E-05	0.000211843	1.046230345
ENSG00000137700.18:020	chr11.119026603.119026665.-	SLC37A4	5.28E-22	4.49E-19	0.851151863
ENSG00000137700.18:034	chr11.119028735.119028834.-	SLC37A4	2.41E-05	0.000360589	0.541992779
ENSG00000137700.18:036	chr11.119029035.119029221.-	SLC37A4	1.87E-05	0.000294576	0.589416297
ENSG00000137752.23:004	chr11.105025601.105026208.-	CASP1	0.002425007	0.013549458	0.844824585
ENSG00000137842.6+ENSG00000166946.13:071	chr15.43194081.43194137.+	CCNDBP1+TMEM62	7.65E-05	0.000904323	1.98653943
ENSG00000138085.16:006	chr2.27212468.27212607.+	ATRAID	2.52E-06	5.70E-05	1.192865657
ENSG00000138326.19:023	chr10.78037439.78037441.+	RPS24	0.00753318	0.032455259	0.757347492
ENSG00000138594.13:021	chr15.51911153.51915725.+	TMOD3	0.010387529	0.041156247	0.944633274
ENSG00000138758.11:033	chr4.77030971.77032158.+	11-Sep	0.009668124	0.03890031	1.380586226
ENSG00000139193.3+ENSG00000139192.11:021	chr12.6457544.6457668.+	TAPBPL+CD27	9.90E-06	0.000172352	0.923173258
ENSG00000139193.3+ENSG00000139192.11:027	chr12.6461035.6461390.+	TAPBPL+CD27	0.001828471	0.010996062	1.522606695
ENSG00000139508.14:004	chr13.28700957.28701500.-	SLC46A3	1.80E-08	7.28E-07	0.870005802
ENSG00000140157.14:013	chr15.22839655.22839790.+	NIPA2	1.29E-05	0.000216336	1.187645362
ENSG00000140297.12:010	chr15.59611784.59611901.+	GCNT3	0.000960766	0.006607389	1.09757868
ENSG00000140297.12:015	chr15.59616550.59616691.+	GCNT3	9.69E-15	1.74E-12	0.223753131
ENSG00000140297.12:025	chr15.59620009.59622723.+	GCNT3	0.000457664	0.003612292	1.371990928
ENSG00000140400.16:020	chr15.75356381.75356449.-	MAN2C1	0.006284718	0.028240891	0.94566058
ENSG00000140416.20:015	chr15.63043706.63043831.+	TPM1	3.60E-10	2.68E-08	1.984134433
ENSG00000140416.20:018	chr15.63044027.63044098.+	TPM1	3.65E-09	1.85E-07	0.63145566
ENSG00000140416.20:019	chr15.63044099.63044140.+	TPM1	2.82E-09	1.50E-07	0.642989888
ENSG00000140416.20:020	chr15.63044141.63044152.+	TPM1	2.39E-09	1.30E-07	0.648780537
ENSG00000140416.20:023	chr15.63048471.63048486.+	TPM1	3.15E-06	6.86E-05	2.406620778
ENSG00000140416.20:024	chr15.63048487.63048488.+	TPM1	3.87E-06	7.90E-05	2.359934415
ENSG00000140416.20:025	chr15.63048489.63048499.+	TPM1	3.06E-07	9.45E-06	2.388751207
ENSG00000140416.20:026	chr15.63048500.63048536.+	TPM1	1.64E-07	5.41E-06	2.156163697
ENSG00000140416.20:027	chr15.63048537.63048561.+	TPM1	2.59E-09	1.40E-07	2.104812915
ENSG00000140416.20:028	chr15.63048562.63048575.+	TPM1	1.07E-09	6.78E-08	1.968221796
ENSG00000140416.20:029	chr15.63048576.63048707.+	TPM1	1.88E-12	2.15E-10	1.816883279
ENSG00000140474.13:030	chr15.74840319.74840497.-	ULK3	0.011995559	0.046067423	1.264202609
ENSG00000140632.16:004	chr16.4804149.4804521.-	GLYR1	0.002874849	0.015638554	0.930908689
ENSG00000140983.13:033	chr16.670249.670265.+	RHOT2	0.010088211	0.040220709	0.953885689
ENSG00000140983.13:041	chr16.670675.670695.+	RHOT2	0.005438368	0.025450542	0.933970748
ENSG00000140983.13:042	chr16.670696.670773.+	RHOT2	0.007496019	0.032374846	0.95319565
ENSG00000141027.20:021	chr17.16046951.16046989.-	NCOR1	4.97E-07	1.44E-05	1.103752845
ENSG00000141279.15:077	chr17.47619278.47619322.+	NPEPPS	0.003144828	0.016845404	1.343422165
ENSG00000141279.15:078	chr17.47619323.47619736.+	NPEPPS	2.49E-05	0.000370331	1.529404427
ENSG00000141349.8:019	chr17.44074969.44075087.+	G6PC3	9.99E-05	0.001093205	1.071168883
ENSG00000141503.15:035	chr17.4893196.4893285.+	MINK1	0.000513699	0.004018334	1.479672613
ENSG00000141503.15:036	chr17.4893286.4893309.+	MINK1	0.000867534	0.006085775	1.461873558
ENSG00000141503.15:041	chr17.4893651.4893871.+	MINK1	0.004369938	0.021469427	1.360561887
ENSG00000141504.11:015	chr17.7626943.7626945.-	SAT2	0.001521867	0.009530044	1.17247451
ENSG00000141504.11:016	chr17.7626946.7626958.-	SAT2	0.00126857	0.008246297	1.166430409
ENSG00000141504.11:017	chr17.7626959.7627044.-	SAT2	0.001435319	0.009102052	1.172228313
ENSG00000141551.14:014	chr17.82245976.82246017.-	CSNK1D	1.70E-06	4.01E-05	0.925666256
ENSG00000141551.14:015	chr17.82246018.82246039.-	CSNK1D	2.88E-06	6.37E-05	0.919702395
ENSG00000141551.14:017	chr17.82246198.82246317.-	CSNK1D	1.97E-08	7.87E-07	1.659639504
ENSG00000141551.14:018	chr17.82246318.82246433.-	CSNK1D	7.32E-06	0.000133735	1.480618221
ENSG00000141551.14:031	chr17.82249698.82249835.-	CSNK1D	0.000170753	0.001662911	1.442249978
ENSG00000141551.14:032	chr17.82249836.82250179.-	CSNK1D	5.19E-07	1.48E-05	1.57939736
ENSG00000141562.17:054	chr17.82483780.82483816.+	NARF	0.005995656	0.027239185	1.45326384
ENSG00000141562.17:055	chr17.82483817.82484321.+	NARF	0.001223693	0.008021606	1.462951747
ENSG00000141562.17:056	chr17.82484322.82484538.+	NARF	0.012248978	0.046784011	1.323493726
ENSG00000141562.17:057	chr17.82484539.82484807.+	NARF	0.002502193	0.013881022	1.421696689
ENSG00000141562.17:058	chr17.82484808.82484812.+	NARF	0.000305248	0.00261892	1.700425882
ENSG00000141664.9:031	chr18.62576730.62578579.+	ZCCHC2	0.003367755	0.01772666	0.910974843
ENSG00000142002.17:011	chr19.4683190.4683324.-	DPP9	0.009071146	0.037138651	1.232909991
ENSG00000142002.17:030	chr19.4694318.4694660.-	DPP9	0.009221211	0.037555378	0.798909018
ENSG00000142188.16:004	chr21.33436884.33436992.-	TMEM50B	0.010191099	0.040538569	0.967768017
ENSG00000142453.11:033	chr19.10921375.10921443.+	CARM1	5.07E-07	1.46E-05	1.424206466
ENSG00000142875.19:004	chr1.84144322.84144548.+	PRKACB	4.05E-05	0.000539689	0.925170593
ENSG00000143164.15:026	chr1.168022988.168023047.+	DCAF6	5.61E-07	1.58E-05	1.252386276
ENSG00000143303.11:023	chr1.156734142.156734470.+	RRNAD1	0.007657599	0.032802356	1.124654075
ENSG00000143321.18:021	chr1.156751343.156751496.-	HDGF	5.30E-07	1.50E-05	1.060968223
ENSG00000143393.16:008	chr1.151293400.151293462.-	PI4KB	6.96E-08	2.46E-06	1.624897345
ENSG00000143393.16:009	chr1.151293619.151294017.-	PI4KB	9.69E-05	0.00106654	1.385180332
ENSG00000143416.20:033	chr1.151369190.151369441.-	SELENBP1	0.003847548	0.019547668	1.266968858
ENSG00000143554.13+ENSG00000143624.13:089	chr1.153778886.153779050.+	SLC27A3+INTS3	0.012727068	0.048241583	1.269463864
ENSG00000143727.15:019	chr2.272192.272305.+	ACP1	0.007934608	0.033646392	1.130031546
ENSG00000143771.11:016	chr1.224375999.224376884.+	CNIH4	0.013348042	0.049798472	1.133216891
ENSG00000143771.11:019	chr1.224377178.224379068.+	CNIH4	0.006904905	0.030422431	1.189892139
ENSG00000143811.18+ENSG00000243709.1+ENSG00000255835.1+ENSG00000284519.1:024	chr1.225922384.225923079.-	PYCR2+MIR6741+AL117348.2+LEFTY1	0.002446523	0.01361535	1.275540034
ENSG00000143811.18+ENSG00000243709.1+ENSG00000255835.1+ENSG00000284519.1:025	chr1.225923080.225923139.-	PYCR2+MIR6741+AL117348.2+LEFTY1	0.001182629	0.007810929	1.492317386
ENSG00000143811.18+ENSG00000243709.1+ENSG00000255835.1+ENSG00000284519.1:026	chr1.225923140.225923700.-	PYCR2+MIR6741+AL117348.2+LEFTY1	2.76E-05	0.000401039	1.481854942
ENSG00000143889.15:013	chr2.38577920.38578002.-	HNRNPLL	0.0075918	0.032621883	1.375012177
ENSG00000143947.13:012	chr2.55232795.55232807.+	RPS27A	0.010422297	0.041239509	0.815413003
ENSG00000144021.2:013	chr2.96268659.96269267.+	CIAO1	0.001398738	0.008918547	1.339925814
ENSG00000144034.14:012	chr2.73732584.73732700.-	TPRKB	0.003486138	0.018132577	1.148442126
ENSG00000144674.16:045	chr3.37337143.37337163.+	GOLGA4	0.002263812	0.012885324	1.061030423
ENSG00000144785.8+ENSG00000062485.18+ENSG00000135473.14+ENSG00000257727.5:102	chr12.56314650.56314850.-	CNPY2+PAN2+AC073896.1+CS	0.002788927	0.015218458	0.837186777
ENSG00000145041.15:002	chr3.51397842.51398734.-	DCAF1	0.004415327	0.021625988	0.91735534
ENSG00000145247.11:018	chr4.48899829.48899925.-	OCIAD2	4.47E-05	0.000584269	0.965552302
ENSG00000145868.16:041	chr5.148427271.148427622.+	FBXO38	0.000423139	0.003412898	1.214499294
ENSG00000145901.15:048	chr5.151080880.151081015.-	TNIP1	0.007520039	0.032438567	1.141036762
ENSG00000146826.16+ENSG00000284518.1:010	chr7.100155826.100155919.-	MIR4658+C7orf43	0.000180893	0.001734839	1.511004429
ENSG00000147274.14+ENSG00000206979.1:007	chrX.136872346.136873245.-	RBMX+SNORD61	0.000554481	0.004265849	1.2749163
ENSG00000147535.16:020	chr8.38267606.38267736.-	PLPP5	0.001538799	0.009601721	1.400048796
ENSG00000147535.16:026	chr8.38268619.38268822.-	PLPP5	0.002436593	0.013595223	1.371860423
ENSG00000147535.16:027	chr8.38268823.38268881.-	PLPP5	1.74E-05	0.000278346	1.330210566
ENSG00000147649.9:012	chr8.97699754.97699852.+	MTDH	0.010661475	0.041892173	0.948965964
ENSG00000147813.15:006	chr8.143575094.143575190.-	NAPRT	0.011545646	0.044633389	0.768998997
ENSG00000148090.11:003	chr9.91216059.91216106.-	AUH	0.001406228	0.008958148	1.046485073
ENSG00000148180.19:021	chr9.121299793.121300005.+	GSN	3.91E-06	7.95E-05	0.611173353
ENSG00000148187.17:018	chr9.122285780.122285946.+	MRRF	5.93E-07	1.66E-05	1.837449568
ENSG00000148187.17:019	chr9.122286039.122286166.+	MRRF	1.17E-06	2.96E-05	1.553805078
ENSG00000148308.17:022	chr9.133054944.133054964.+	GTF3C5	0.00109736	0.007316781	1.240976751
ENSG00000148308.17:023	chr9.133054965.133055342.+	GTF3C5	1.81E-10	1.42E-08	1.81347367
ENSG00000148308.17:024	chr9.133055343.133055347.+	GTF3C5	0.001947398	0.011485876	1.508753621
ENSG00000148308.17:025	chr9.133055859.133056011.+	GTF3C5	4.13E-06	8.39E-05	1.659879997
ENSG00000148334.14:010	chr9.128122480.128122646.-	PTGES2	0.000662459	0.004939167	1.409511949
ENSG00000148334.14:011	chr9.128122647.128122933.-	PTGES2	0.00396886	0.019995742	1.408401575
ENSG00000148335.14:007	chr9.129626205.129626295.+	NTMT1	3.66E-20	1.71E-17	1.611728068
ENSG00000148341.17:015	chr9.129010210.129010669.-	SH3GLB2	0.001969056	0.011584337	1.265612833
ENSG00000148341.17:018	chr9.129011724.129012016.-	SH3GLB2	0.010815752	0.042373298	1.194775129
ENSG00000148341.17:020	chr9.129012230.129012235.-	SH3GLB2	0.003570502	0.018448033	1.423471199
ENSG00000148362.10:011	chr9.136992975.136993052.+	PAXX	0.006993098	0.030695098	1.256633427
ENSG00000148719.14:005	chr10.72334618.72335556.-	DNAJB12	0.003244556	0.017208439	0.858912292
ENSG00000148719.14:006	chr10.72335557.72335779.-	DNAJB12	0.003620988	0.018638431	0.842448619
ENSG00000149091.15:064	chr11.46377213.46377350.+	DGKZ	0.00596143	0.027101281	0.833294019
ENSG00000149091.15:065	chr11.46377351.46377967.+	DGKZ	0.000106801	0.001146801	0.805828438
ENSG00000149179.13:014	chr11.46987208.46987310.+	C11orf49	0.000975656	0.006671519	0.91773196
ENSG00000149269.9:008	chr11.77325328.77325376.-	PAK1	7.32E-05	0.000871413	0.819733237
ENSG00000149483.11:017	chr11.61367428.61367540.+	TMEM138	0.013170837	0.049368851	1.354664398
ENSG00000149483.11:019	chr11.61367905.61367922.+	TMEM138	0.006979642	0.030655254	1.469795492
ENSG00000149541.9:011	chr11.62617348.62617454.-	B3GAT3	0.012585607	0.047782991	1.412998547
ENSG00000149743.13:014	chr11.64224211.64224284.-	TRPT1	7.87E-05	0.000922085	1.452507411
ENSG00000149743.13:027	chr11.64224971.64225498.-	TRPT1	0.000453731	0.003596547	1.477146271
ENSG00000149782.11:037	chr11.64267571.64267921.+	PLCB3	2.74E-12	2.95E-10	0.735274428
ENSG00000149806.10+ENSG00000284489.1+ENSG00000162298.18:065	chr11.65133253.65133320.-	FAU+MIR6751+SYVN1	0.005688334	0.026247419	1.93214215
ENSG00000150527.17:054	chr14.39320928.39321056.+	MIA2	0.005512926	0.025671347	1.055456762
ENSG00000150779.11:005	chr11.112085978.112086310.-	TIMM8B	6.53E-05	0.000795921	1.36474674
ENSG00000151093.7:013	chr3.25791316.25791680.+	OXSM	0.00408626	0.020419633	0.918273472
ENSG00000151498.11:023	chr11.134259746.134259845.+	ACAD8	5.73E-06	0.000109012	1.99151038
ENSG00000151498.11:026	chr11.134260029.134260140.+	ACAD8	0.001934333	0.011428073	1.6873533
ENSG00000151498.11:027	chr11.134260141.134260282.+	ACAD8	2.19E-05	0.000335524	1.818068719
ENSG00000151498.11:028	chr11.134260283.134260552.+	ACAD8	0.00059828	0.004542506	1.724467375
ENSG00000151498.11:029	chr11.134260553.134260614.+	ACAD8	0.000176803	0.001702611	1.945291769
ENSG00000151498.11:030	chr11.134260615.134261043.+	ACAD8	6.03E-07	1.68E-05	1.887636593
ENSG00000151665.12:004	chr2.46588075.46588179.-	PIGF	0.004163985	0.020660568	1.226112941
ENSG00000151923.17:008	chr10.119576751.119576775.-	TIAL1	0.001152646	0.00762729	1.474578086
ENSG00000151923.17:009	chr10.119576776.119576846.-	TIAL1	6.99E-06	0.000129034	1.617203953
ENSG00000151923.17:010	chr10.119576847.119576905.-	TIAL1	0.000135813	0.001377518	1.549982401
ENSG00000152700.13:028	chr5.134632077.134632195.-	SAR1B	0.003966947	0.019995742	1.213054576
ENSG00000152795.17:007	chr4.82424884.82425562.-	HNRNPDL	0.007526594	0.03244685	1.277506319
ENSG00000153113.23:030	chr5.96702806.96702842.+	CAST	6.53E-15	1.24E-12	3.137580427
ENSG00000153113.23:031	chr5.96702843.96702856.+	CAST	9.00E-15	1.66E-12	2.615526659
ENSG00000153113.23:032	chr5.96702857.96702915.+	CAST	1.14E-14	2.00E-12	2.439123469
ENSG00000153113.23:042	chr5.96729153.96729209.+	CAST	3.89E-05	0.000521604	0.962681046
ENSG00000153130.17:012	chr4.140373649.140373717.+	SCOC	8.19E-05	0.000941714	1.557946078
ENSG00000153130.17:017	chr4.140379569.140379652.+	SCOC	0.003369331	0.01772666	1.064369263
ENSG00000153187.19:087	chr1.244863617.244863653.-	HNRNPU	0.00156522	0.009749202	1.148029095
ENSG00000154144.12:014	chr11.124626813.124626903.+	TBRG1	0.000102293	0.001106888	1.323790026
ENSG00000154473.17:014	chr10.123163820.123165046.+	BUB3	0.001070122	0.007183052	1.217141464
ENSG00000154639.18:013	chr21.17565853.17570100.+	CXADR	1.97E-09	1.12E-07	0.444865652
ENSG00000154814.13:023	chr3.16303984.16306086.+	OXNAD1	3.28E-06	7.10E-05	0.690834145
ENSG00000154832.14:010	chr18.50283106.50283264.-	CXXC1	0.008821625	0.036394629	1.27785791
ENSG00000154832.14:047	chr18.50287423.50287508.-	CXXC1	0.008199523	0.034581243	1.33176846
ENSG00000154889.16:021	chr18.11886721.11886778.-	MPPE1	0.009163956	0.03736567	1.056518905
ENSG00000155366.16+ENSG00000155367.15+ENSG00000271810.5:035	chr1.112705100.112705123.-	PPM1J+RHOC+AL603832.3	9.79E-06	0.000170994	1.068032999
ENSG00000155366.16+ENSG00000155367.15+ENSG00000271810.5:036	chr1.112705124.112705168.-	PPM1J+RHOC+AL603832.3	8.53E-06	0.000152397	1.089127007
ENSG00000156381.8:008	chr14.102508641.102508735.-	ANKRD9	2.08E-05	0.000320731	1.168534989
ENSG00000156381.8:009	chr14.102508736.102508817.-	ANKRD9	2.78E-05	0.000402031	1.15256271
ENSG00000156976.16+ENSG00000221420.2+ENSG00000200418.1+ENSG00000238942.1+ENSG00000200320.1+ENSG00000263776.1+ENSG00000283958.1:070	chr3.186788310.186788368.+	SNORA81+MIR1248+SNORA4+SNORD2+SNORA63+EIF4A2+RF00092	0.007834916	0.033324572	0.828926019
ENSG00000157020.17:006	chr3.10301148.10301374.-	SEC13	1.06E-06	2.73E-05	1.073445427
ENSG00000157020.17:037	chr3.10320611.10320870.-	SEC13	0.005811878	0.026660567	1.137431412
ENSG00000157020.17:038	chr3.10320871.10321041.-	SEC13	0.005103555	0.024223723	1.169527279
ENSG00000157216.15:033	chr1.54258069.54258149.-	SSBP3	9.83E-05	0.001078691	0.74628716
ENSG00000157778.8:005	chr7.1569361.1569993.-	PSMG3	9.63E-05	0.001063925	1.275275442
ENSG00000157823.16+ENSG00000250021.7+ENSG00000242498.7:020	chr15.89852361.89852656.-	C15orf38-AP3S2+ARPIN+AP3S2	1.69E-09	1.00E-07	0.267423983
ENSG00000157873.17:010	chr1.2556386.2556404.+	TNFRSF14	2.18E-05	0.000335044	0.847524023
ENSG00000157873.17:011	chr1.2556405.2556405.+	TNFRSF14	2.11E-06	4.84E-05	0.843022421
ENSG00000157873.17:012	chr1.2556406.2556455.+	TNFRSF14	3.12E-08	1.21E-06	0.846693574
ENSG00000157873.17:013	chr1.2556456.2556556.+	TNFRSF14	6.43E-09	2.96E-07	0.85499693
ENSG00000157873.17:014	chr1.2556557.2556570.+	TNFRSF14	2.78E-08	1.08E-06	0.847221885
ENSG00000157873.17:015	chr1.2556571.2556584.+	TNFRSF14	3.37E-06	7.19E-05	0.881314048
ENSG00000157873.17:034	chr1.2561673.2561718.+	TNFRSF14	0.007993313	0.033853097	0.973464336
ENSG00000157873.17:035	chr1.2561719.2561776.+	TNFRSF14	0.008306856	0.034886802	0.974247402
ENSG00000157916.19:007	chr1.2393174.2393231.+	RER1	0.001420228	0.009022698	1.364444726
ENSG00000158201.9:011	chr18.21663678.21663849.-	ABHD3	6.51E-08	2.33E-06	2.14444221
ENSG00000158467.16:005	chr7.129368141.129368551.+	AHCYL2	9.08E-11	7.66E-09	0.845536258
ENSG00000158604.14:008	chr7.44581824.44582046.-	TMED4	2.48E-15	5.26E-13	2.027438214
ENSG00000158669.11:018	chr8.41610256.41610598.+	GPAT4	6.48E-05	0.000791957	1.640706798
ENSG00000158669.11:019	chr8.41610599.41610621.+	GPAT4	0.000194149	0.001829393	1.77901697
ENSG00000158669.11:020	chr8.41610622.41610735.+	GPAT4	7.27E-06	0.000133174	1.82217586
ENSG00000158769.17+ENSG00000270149.5+ENSG00000215845.10:037	chr1.161038674.161038694.-	AL591806.3+TSTD1+F11R	0.005459331	0.025514538	1.380454954
ENSG00000158793.13:015	chr1.161118381.161118551.+	NIT1	1.95E-05	0.000304227	1.39638498
ENSG00000158793.13:016	chr1.161118552.161118785.+	NIT1	9.36E-05	0.001039847	1.271665773
ENSG00000158863.21:034	chr8.22101954.22102174.+	FAM160B2	0.008057756	0.03406543	1.25557434
ENSG00000159131.16:020	chr21.33524009.33524768.-	GART	0.010557777	0.041618806	0.776541247
ENSG00000159140.19+ENSG00000284448.1:030	chr21.33571751.33571788.+	MIR6501+SON	0.001393135	0.008899201	1.410218201
ENSG00000159200.17:015	chr21.34526663.34526824.-	RCAN1	0.00793277	0.033646392	0.871185842
ENSG00000159210.9:011	chr17.48931715.48931717.-	SNF8	0.007798955	0.033232189	1.037485465
ENSG00000159314.11:013	chr17.45396285.45396486.-	ARHGAP27	0.001682135	0.010321323	1.315756581
ENSG00000159314.11:018	chr17.45397205.45397228.-	ARHGAP27	0.000378027	0.003091788	1.426933199
ENSG00000159314.11:019	chr17.45397514.45397948.-	ARHGAP27	1.90E-06	4.41E-05	1.402509072
ENSG00000159322.17:016	chr15.72756448.72758610.-	ADPGK	5.31E-05	0.000668277	1.55639379
ENSG00000159692.15:041	chr4.1241520.1241923.-	CTBP1	4.17E-05	0.000552238	1.433030314
ENSG00000159720.11:039	chr16.67459098.67459180.-	ATP6V0D1	1.18E-08	5.02E-07	0.561658087
ENSG00000159720.11:040	chr16.67459181.67459219.-	ATP6V0D1	5.48E-09	2.65E-07	0.537659386
ENSG00000160124.9:009	chr3.122365336.122365466.-	CCDC58	0.000695914	0.005112626	1.47013455
ENSG00000160194.17:008	chr21.42903182.42903931.+	NDUFV3	0.000226005	0.002068319	1.420082363
ENSG00000160194.17:009	chr21.42903932.42904276.+	NDUFV3	9.08E-05	0.001015116	1.447739934
ENSG00000160226.15+ENSG00000241728.5:020	chr21.44334061.44335757.-	AP001062.3+CFAP410	0.0083804	0.035048495	1.370895397
ENSG00000160310.17:035	chr21.46660963.46661270.+	PRMT2	0.001883624	0.011225651	1.349855474
ENSG00000160325.14:008	chr9.133465322.133465447.+	CACFD1	0.00701986	0.030735485	1.049603653
ENSG00000160679.12:006	chr1.153636654.153638083.+	CHTOP	0.00211609	0.012289447	1.254178614
ENSG00000160679.12:007	chr1.153638084.153638294.+	CHTOP	0.002133716	0.012345574	1.251450089
ENSG00000160679.12:013	chr1.153643227.153643364.+	CHTOP	0.003312773	0.017538641	1.063301246
ENSG00000160685.13:009	chr1.155010916.155011015.+	ZBTB7B	0.007957125	0.033721446	1.151105159
ENSG00000160685.13:010	chr1.155014015.155014093.+	ZBTB7B	2.63E-06	5.91E-05	1.319320421
ENSG00000160796.16:062	chr3.47007351.47007524.+	NBEAL2	0.008279913	0.034836339	1.299784652
ENSG00000160948.13:019	chr8.144425001.144425051.-	VPS28	0.003442	0.017983165	0.974426487
ENSG00000160972.9:022	chr8.144497454.144498769.+	PPP1R16A	4.33E-06	8.58E-05	1.450213589
ENSG00000161203.13:027	chr3.184180645.184180650.+	AP2M1	3.92E-09	1.96E-07	0.876414187
ENSG00000161526.14:046	chr17.75705611.75705693.+	SAP30BP	0.013444217	0.049963169	1.258278134
ENSG00000161939.19+ENSG00000258315.5+ENSG00000219200.11:010	chr17.7012758.7012761.+	RNASEK-C17orf49+C17orf49+RNASEK	6.13E-06	0.000115878	0.963796534
ENSG00000161999.11:021	chr16.683442.683529.-	JMJD8	0.003579752	0.018468565	1.28733185
ENSG00000162144.9:008	chr11.61349657.61349840.-	CYB561A3	1.59E-08	6.52E-07	1.986407626
ENSG00000162144.9:009	chr11.61349841.61350125.-	CYB561A3	2.31E-09	1.26E-07	1.934883101
ENSG00000162144.9:010	chr11.61350126.61350279.-	CYB561A3	8.72E-09	3.91E-07	1.993243325
ENSG00000162144.9:011	chr11.61350280.61350422.-	CYB561A3	6.13E-09	2.87E-07	2.038644951
ENSG00000162231.13:032	chr11.62798845.62799256.-	NXF1	0.001474572	0.009308816	1.237880206
ENSG00000162231.13:033	chr11.62799257.62800112.-	NXF1	0.003719147	0.019033441	1.234049598
ENSG00000162231.13:034	chr11.62800113.62800376.-	NXF1	0.00024303	0.002198258	1.287404993
ENSG00000162300.12:022	chr11.65085865.65086013.+	ZFPL1	0.001759177	0.01067244	1.557077915
ENSG00000162300.12:024	chr11.65086339.65086414.+	ZFPL1	0.00991474	0.039710008	1.378153093
ENSG00000162337.11:031	chr11.68445573.68445686.+	LRP5	5.81E-10	3.99E-08	1.894820492
ENSG00000162430.16+ENSG00000117640.17+ENSG00000255054.3:050	chr1.25823129.25823237.+	AL020996.2+MTFR1L+SELENON	0.000151131	0.001502936	1.515298741
ENSG00000162430.16+ENSG00000117640.17+ENSG00000255054.3:054	chr1.25823324.25823345.+	AL020996.2+MTFR1L+SELENON	0.000200907	0.001870416	1.649569298
ENSG00000162430.16+ENSG00000117640.17+ENSG00000255054.3:055	chr1.25823346.25823439.+	AL020996.2+MTFR1L+SELENON	8.69E-05	0.000980762	1.568364592
ENSG00000162430.16+ENSG00000117640.17+ENSG00000255054.3:072	chr1.25829570.25829617.+	AL020996.2+MTFR1L+SELENON	0.000219611	0.002012428	0.911270992
ENSG00000162458.12:035	chr1.15777015.15777072.+	FBLIM1	0.000694797	0.005112626	1.455521203
ENSG00000162458.12:036	chr1.15777073.15777078.+	FBLIM1	0.011925012	0.045846793	1.356304656
ENSG00000162735.18+ENSG00000132716.18+ENSG00000258465.7:018	chr1.160218969.160219314.-	AL139011.2+PEX19+DCAF8	0.005282735	0.024922119	1.260524809
ENSG00000162735.18+ENSG00000132716.18+ENSG00000258465.7:019	chr1.160219315.160220139.-	AL139011.2+PEX19+DCAF8	0.000455752	0.003605337	1.319562989
ENSG00000162735.18+ENSG00000132716.18+ENSG00000258465.7:020	chr1.160220459.160220532.-	AL139011.2+PEX19+DCAF8	0.00011773	0.001230188	1.397274164
ENSG00000162735.18+ENSG00000132716.18+ENSG00000258465.7:021	chr1.160220533.160220691.-	AL139011.2+PEX19+DCAF8	0.00243723	0.013595223	1.324163038
ENSG00000162735.18+ENSG00000132716.18+ENSG00000258465.7:022	chr1.160220692.160220934.-	AL139011.2+PEX19+DCAF8	0.003194651	0.017047067	1.351147138
ENSG00000162735.18+ENSG00000132716.18+ENSG00000258465.7:023	chr1.160221087.160221087.-	AL139011.2+PEX19+DCAF8	4.19E-05	0.000553583	1.58759378
ENSG00000162735.18+ENSG00000132716.18+ENSG00000258465.7:024	chr1.160221088.160221210.-	AL139011.2+PEX19+DCAF8	7.14E-05	0.000853945	1.497066527
ENSG00000162777.16:022	chr1.111200393.111200546.-	DENND2D	1.49E-08	6.21E-07	1.910296887
ENSG00000162777.16:023	chr1.111200547.111200689.-	DENND2D	2.04E-08	8.10E-07	2.019802638
ENSG00000162910.18:012	chr1.228108114.228108137.-	MRPL55	0.01215643	0.046600685	1.438472645
ENSG00000162910.18:025	chr1.228108437.228108440.-	MRPL55	0.001889728	0.011239072	1.272841167
ENSG00000162910.18:029	chr1.228108574.228108642.-	MRPL55	0.003993695	0.020057285	1.331514975
ENSG00000162910.18:030	chr1.228108643.228108744.-	MRPL55	0.012866189	0.048584784	1.322578768
ENSG00000162910.18:032	chr1.228108898.228108954.-	MRPL55	4.46E-05	0.000583507	1.467555015
ENSG00000162910.18:041	chr1.228109149.228109254.-	MRPL55	0.002954905	0.016011836	1.068994614
ENSG00000162981.13:007	chr2.14635645.14637227.+	FAM84A	0.000551022	0.004248564	0.926190107
ENSG00000162981.13:008	chr2.14637228.14640046.+	FAM84A	5.62E-09	2.69E-07	0.647947294
ENSG00000163170.11:004	chr2.74142272.74142360.-	BOLA3	0.00043658	0.003493141	0.925052255
ENSG00000163291.14:010	chr4.78915371.78917760.-	PAQR3	0.003570089	0.018448033	0.90208255
ENSG00000163297.16:003	chr4.79906173.79906761.-	ANTXR2	0.00881553	0.036394629	1.066437998
ENSG00000163297.16:004	chr4.79906762.79907169.-	ANTXR2	0.0131796	0.049368851	1.049425574
ENSG00000163319.10:009	chr4.83458346.83458429.+	MRPS18C	3.26E-07	9.92E-06	0.908557314
ENSG00000163357.10+ENSG00000143537.13:098	chr1.155061904.155061975.+	ADAM15+DCST1	0.000345623	0.00289785	0.768292199
ENSG00000163444.11:012	chr1.203017756.203017919.+	TMEM183A	0.001828937	0.010996062	1.279374492
ENSG00000163584.17:009	chr3.170868182.170868201.-	RPL22L1	0.002338607	0.013203701	1.390417754
ENSG00000163636.10:021	chr3.64022643.64022738.-	PSMD6	0.000855507	0.006025556	1.411756332
ENSG00000163636.10:022	chr3.64022739.64022801.-	PSMD6	0.000427915	0.003439461	1.360990376
ENSG00000163660.11:046	chr3.157153499.157153628.-	CCNL1	0.00016396	0.001609936	1.454953751
ENSG00000163660.11:047	chr3.157153629.157153828.-	CCNL1	0.011351728	0.044151916	1.281207632
ENSG00000163702.19:036	chr3.9924046.9924137.+	IL17RC	0.003089943	0.01661497	1.887946364
ENSG00000163703.17:027	chr3.9943254.9943380.+	CRELD1	0.000396925	0.003220017	1.664547878
ENSG00000163832.15:008	chr3.47501527.47501615.-	ELP6	0.012471586	0.047457034	0.737652938
ENSG00000163832.15:009	chr3.47501616.47501649.-	ELP6	0.003923686	0.019848068	0.688956185
ENSG00000163866.8:014	chr1.34859455.34859651.-	SMIM12	1.18E-05	0.000200698	0.736528964
ENSG00000163866.8:015	chr1.34859652.34859676.-	SMIM12	0.003088089	0.01661497	0.720059349
ENSG00000163882.9:016	chr3.184364451.184364954.+	POLR2H	8.21E-06	0.000148611	1.382927577
ENSG00000163930.9:011	chr3.52402872.52402940.-	BAP1	0.011535185	0.044617586	1.234791933
ENSG00000163946.13:007	chr3.56623567.56623843.-	FAM208A	0.002199589	0.012632748	1.077195757
ENSG00000164062.12:023	chr3.49676378.49676506.+	APEH	0.001449378	0.009166304	1.04577237
ENSG00000164068.15:072	chr3.49720895.49721019.+	RNF123	4.17E-10	3.01E-08	0.594365806
ENSG00000164096.12:003	chr4.119300336.119300733.-	C4orf3	1.14E-08	4.92E-07	0.861072014
ENSG00000164402.13:006	chr5.132756005.132756332.-	8-Sep	8.41E-05	0.000960813	0.905473964
ENSG00000164402.13:007	chr5.132756333.132758142.-	8-Sep	5.41E-05	0.000677086	0.922307422
ENSG00000164402.13:010	chr5.132758200.132758556.-	8-Sep	5.34E-06	0.000102626	0.883511905
ENSG00000164402.13:011	chr5.132758557.132758824.-	8-Sep	2.58E-05	0.000381572	0.925123265
ENSG00000164548.10:023	chr7.23521841.23522120.-	TRA2A	3.22E-05	0.000453442	1.668224225
ENSG00000164548.10:024	chr7.23522121.23522131.-	TRA2A	2.90E-05	0.000417016	1.608344121
ENSG00000164548.10:025	chr7.23522132.23522353.-	TRA2A	3.88E-05	0.000521604	1.600775657
ENSG00000164548.10:026	chr7.23522354.23522432.-	TRA2A	7.96E-05	0.000927373	1.639490889
ENSG00000164877.18:037	chr7.1440685.1440727.-	MICALL2	6.98E-05	0.00084419	1.563632568
ENSG00000164877.18:038	chr7.1440728.1441524.-	MICALL2	4.42E-06	8.72E-05	1.635681911
ENSG00000164877.18:039	chr7.1441525.1442191.-	MICALL2	7.98E-05	0.000928616	1.58105742
ENSG00000164896.19:019	chr7.151077402.151077512.-	FASTK	0.005361644	0.025175634	1.330731362
ENSG00000164896.19:020	chr7.151077513.151077620.-	FASTK	0.003461051	0.018042308	1.355169569
ENSG00000164896.19:024	chr7.151077781.151077874.-	FASTK	0.004745882	0.022835685	1.339456224
ENSG00000164896.19:030	chr7.151078842.151078911.-	FASTK	0.000665781	0.004953384	1.08365065
ENSG00000164896.19:031	chr7.151078912.151078922.-	FASTK	0.000537972	0.004166307	1.086759746
ENSG00000164896.19:033	chr7.151079022.151079049.-	FASTK	0.000118982	0.001239477	1.594959126
ENSG00000164896.19:034	chr7.151079050.151079328.-	FASTK	0.000284904	0.002474702	1.520765243
ENSG00000164896.19:035	chr7.151079329.151079379.-	FASTK	0.008464407	0.035168733	1.444025653
ENSG00000164896.19:036	chr7.151079380.151079497.-	FASTK	0.003079056	0.016588244	1.481261688
ENSG00000164896.19:039	chr7.151079923.151079931.-	FASTK	0.000205359	0.001904264	1.365407826
ENSG00000164896.19:040	chr7.151079932.151080208.-	FASTK	0.000319963	0.002721828	1.38841812
ENSG00000164924.17:042	chr8.100951929.100951955.-	YWHAZ	0.005559403	0.025844212	0.969646237
ENSG00000164924.17:054	chr8.100952984.100952990.-	YWHAZ	0.006565688	0.029203548	1.259673638
ENSG00000164924.17:055	chr8.100952991.100952993.-	YWHAZ	0.006977951	0.030655254	1.271951053
ENSG00000164924.17:056	chr8.100952994.100953057.-	YWHAZ	0.013207904	0.049421985	1.239537852
ENSG00000165140.10:010	chr9.94639335.94639507.-	FBP1	0.000116148	0.001217297	1.14590778
ENSG00000165233.17:015	chr9.93111215.93111878.+	CARD19	6.47E-06	0.000121038	1.886275703
ENSG00000165233.17:017	chr9.93111939.93112217.+	CARD19	8.61E-06	0.000153462	1.660076861
ENSG00000165282.13:017	chr9.35091292.35092542.-	PIGO	2.37E-15	5.19E-13	0.604751463
ENSG00000165458.13:044	chr11.72233523.72233654.+	INPPL1	0.002552148	0.01411342	1.316693799
ENSG00000165516.10:016	chr14.49779676.49779747.+	KLHDC2	0.000148105	0.001483384	1.500678889
ENSG00000165688.11:024	chr9.136416905.136416950.+	PMPCA	0.005616018	0.026021005	1.447490375
ENSG00000165782.10:017	chr14.20460299.20460654.-	PIP4P1	0.007356891	0.031872273	1.386925914
ENSG00000165782.10:020	chr14.20460846.20460893.-	PIP4P1	0.009813407	0.039371728	1.454473418
ENSG00000165792.17:025	chr14.20992092.20992123.+	METTL17	0.000335212	0.002830905	1.439432384
ENSG00000165792.17:037	chr14.20993192.20993257.+	METTL17	5.27E-05	0.000664557	1.550887611
ENSG00000165792.17:038	chr14.20993258.20993312.+	METTL17	1.64E-05	0.000265591	1.873397022
ENSG00000165792.17:046	chr14.20994902.20995116.+	METTL17	1.51E-07	5.05E-06	1.600539552
ENSG00000165792.17:047	chr14.20995117.20995164.+	METTL17	1.16E-07	4.02E-06	1.592142818
ENSG00000165792.17:055	chr14.20996712.20996784.+	METTL17	0.011423539	0.044357292	1.141175825
ENSG00000165806.19:005	chr10.113679877.113679939.+	CASP7	7.59E-05	0.000900311	1.108264563
ENSG00000165806.19:006	chr10.113679940.113679978.+	CASP7	0.0001306	0.001332602	1.078684964
ENSG00000165806.19:012	chr10.113719210.113719643.+	CASP7	0.000649291	0.004851323	2.814184553
ENSG00000165819.11:007	chr14.21499138.21499305.-	METTL3	0.002966902	0.016051996	1.271619893
ENSG00000165949.12:014	chr14.94111625.94111658.+	IFI27	3.33E-05	0.000465187	1.059086959
ENSG00000166012.16+ENSG00000284458.1+ENSG00000207112.1+ENSG00000207304.1+ENSG00000207145.1+ENSG00000206834.1+ENSG00000206799.1+ENSG00000210825.1+ENSG00000239195.1:041	chr11.93733420.93733465.-	SNORA1+SNORA25+SNORD5+TAF1D+SNORA8+MIR1304+SNORA32+SNORA40+SNORA18	0.002344407	0.013225779	0.794001112
ENSG00000166012.16+ENSG00000284458.1+ENSG00000207112.1+ENSG00000207304.1+ENSG00000207145.1+ENSG00000206834.1+ENSG00000206799.1+ENSG00000210825.1+ENSG00000239195.1:042	chr11.93733466.93733505.-	SNORA1+SNORA25+SNORD5+TAF1D+SNORA8+MIR1304+SNORA32+SNORA40+SNORA18	0.00014682	0.001472621	0.768025632
ENSG00000166012.16+ENSG00000284458.1+ENSG00000207112.1+ENSG00000207304.1+ENSG00000207145.1+ENSG00000206834.1+ENSG00000206799.1+ENSG00000210825.1+ENSG00000239195.1:043	chr11.93733506.93733597.-	SNORA1+SNORA25+SNORD5+TAF1D+SNORA8+MIR1304+SNORA32+SNORA40+SNORA18	0.002030745	0.011877397	0.797973764
ENSG00000166012.16+ENSG00000284458.1+ENSG00000207112.1+ENSG00000207304.1+ENSG00000207145.1+ENSG00000206834.1+ENSG00000206799.1+ENSG00000210825.1+ENSG00000239195.1:045	chr11.93733674.93733764.-	SNORA1+SNORA25+SNORD5+TAF1D+SNORA8+MIR1304+SNORA32+SNORA40+SNORA18	0.00222244	0.012701473	0.713085921
ENSG00000166136.15+ENSG00000255339.6+ENSG00000075826.16:079	chr10.100529767.100529857.-	NDUFB8+SEC31B+AL133352.1	0.001722686	0.010524019	1.018904732
ENSG00000166140.17:040	chr15.40813418.40813662.+	ZFYVE19	0.004030058	0.020196446	0.779625492
ENSG00000166140.17:041	chr15.40813663.40813712.+	ZFYVE19	0.009556618	0.038577854	0.686070118
ENSG00000166275.15+ENSG00000270316.1+ENSG00000214435.7:010	chr10.102862933.102863729.+	BORCS7-ASMT+AS3MT+BORCS7	7.08E-08	2.49E-06	0.855804486
ENSG00000166311.9:026	chr11.6394178.6394197.+	SMPD1	0.011228793	0.043722349	1.346218439
ENSG00000166734.19:026	chr15.44402887.44403050.+	CASC4	0.000172339	0.001671793	1.17531754
ENSG00000166888.11:061	chr12.57109941.57110042.-	STAT6	0.001559316	0.009721079	1.288835619
ENSG00000166888.11:063	chr12.57110077.57110110.-	STAT6	0.009405453	0.038106238	1.18050596
ENSG00000166986.14+ENSG00000284152.1:082	chr12.57515992.57516138.+	MIR6758+MARS	0.001919909	0.011371646	1.350387088
ENSG00000166986.14+ENSG00000284152.1:083	chr12.57516139.57516158.+	MIR6758+MARS	0.00337557	0.017728705	1.476074082
ENSG00000166986.14+ENSG00000284152.1:084	chr12.57516159.57516244.+	MIR6758+MARS	0.00188564	0.011225651	1.454645138
ENSG00000166987.14:045	chr12.57529675.57529933.+	MBD6	1.44E-05	0.000239718	0.929966248
ENSG00000167193.7:005	chr17.1436620.1436789.-	CRK	0.002017108	0.011847062	0.876049373
ENSG00000167232.13:026	chr19.23359403.23362124.-	ZNF91	0.007759649	0.033145396	1.053571429
ENSG00000167272.10:010	chr12.120579598.120579625.-	POP5	1.73E-05	0.000277445	1.779014372
ENSG00000167272.10:011	chr12.120579626.120579773.-	POP5	9.97E-06	0.000173259	1.585208646
ENSG00000167272.10:013	chr12.120579924.120579995.-	POP5	0.002413362	0.013495167	1.486730524
ENSG00000167272.10:015	chr12.120580596.120580995.-	POP5	1.35E-05	0.000225398	1.594659581
ENSG00000167315.17+ENSG00000167306.19+ENSG00000266997.2:019	chr18.49813469.49813681.-	ACAA2+AC090227.1+MYO5B	0.000439483	0.003508344	0.937441183
ENSG00000167460.15:019	chr19.16076521.16076651.+	TPM4	5.77E-16	1.45E-13	1.713042214
ENSG00000167460.15:020	chr19.16076652.16076697.+	TPM4	1.93E-15	4.35E-13	1.507380727
ENSG00000167522.15:050	chr16.89300120.89300235.-	ANKRD11	0.00434934	0.021413312	1.176930556
ENSG00000167543.15:016	chr17.29568760.29568830.+	TP53I13	0.013297449	0.0496509	0.933793305
ENSG00000167543.15:017	chr17.29568831.29569017.+	TP53I13	0.000252862	0.002263797	1.491661159
ENSG00000167615.16:027	chr19.54458522.54458567.+	LENG8	0.00218986	0.012587201	1.114699355
ENSG00000167615.16:028	chr19.54458568.54460765.+	LENG8	0.000198912	0.001856775	1.139772543
ENSG00000167748.10:007	chr19.50820444.50820849.-	KLK1	5.34E-08	1.93E-06	1.466142643
ENSG00000167770.11+ENSG00000176340.3+ENSG00000256100.1:027	chr11.63996649.63996853.+	OTUB1+AP000721.1+COX8A	0.00167775	0.010303446	1.485215601
ENSG00000167770.11+ENSG00000176340.3+ENSG00000256100.1:028	chr11.63996854.63996856.+	OTUB1+AP000721.1+COX8A	0.002070477	0.012089582	1.509322543
ENSG00000167797.7:008	chr11.67507690.67507859.-	CDK2AP2	0.000376837	0.003085658	0.821717412
ENSG00000167978.16:068	chr16.2769285.2769373.+	SRRM2	0.008852276	0.036477212	1.254523998
ENSG00000167978.16:069	chr16.2769374.2769422.+	SRRM2	0.003746237	0.019158077	1.224182958
ENSG00000167978.16:070	chr16.2769423.2769454.+	SRRM2	0.002079498	0.012132138	1.214073425
ENSG00000167978.16:071	chr16.2769455.2769547.+	SRRM2	0.000599525	0.004542506	1.205694868
ENSG00000167978.16:072	chr16.2769548.2769627.+	SRRM2	0.001416859	0.009017665	1.205259268
ENSG00000167978.16:073	chr16.2769628.2769861.+	SRRM2	5.59E-05	0.000695577	1.223643713
ENSG00000167978.16:074	chr16.2769862.2769894.+	SRRM2	0.000526765	0.004102202	1.197874765
ENSG00000167978.16:075	chr16.2769895.2770227.+	SRRM2	0.000252098	0.002262743	1.177442336
ENSG00000167978.16:076	chr16.2770228.2770229.+	SRRM2	4.22E-06	8.50E-05	1.318079093
ENSG00000167978.16:077	chr16.2770230.2770258.+	SRRM2	1.57E-06	3.76E-05	1.327452303
ENSG00000167978.16:078	chr16.2770259.2770351.+	SRRM2	5.35E-06	0.000102635	1.284568413
ENSG00000168003.16:012	chr11.62880896.62881018.+	SLC3A2	0.00044039	0.003511582	1.118120195
ENSG00000168066.20:033	chr11.64771464.64771537.-	SF1	0.007327576	0.031764929	1.269608459
ENSG00000168071.21:042	chr11.64355401.64355559.+	CCDC88B	0.00107578	0.007214116	1.630739106
ENSG00000168237.17:007	chr3.52290314.52290683.+	GLYCTK	9.40E-10	6.15E-08	1.249335026
ENSG00000168385.17:025	chr2.241315959.241315982.+	2-Sep	0.005121006	0.024286882	1.042433755
ENSG00000168385.17:029	chr2.241316422.241316429.+	2-Sep	0.007420396	0.032107659	1.420811895
ENSG00000168385.17:036	chr2.241317539.241317599.+	2-Sep	0.009101668	0.037180255	1.188785297
ENSG00000168397.16:052	chr2.241671406.241671425.+	ATG4B	5.37E-06	0.000102731	1.49696439
ENSG00000168397.16:053	chr2.241671426.241671441.+	ATG4B	1.32E-06	3.26E-05	1.586188139
ENSG00000168397.16:054	chr2.241671442.241671569.+	ATG4B	1.18E-07	4.04E-06	1.595936566
ENSG00000168397.16:055	chr2.241671570.241671917.+	ATG4B	3.17E-09	1.63E-07	1.638150558
ENSG00000168397.16:056	chr2.241671918.241672190.+	ATG4B	4.01E-11	3.47E-09	1.7248699
ENSG00000168476.11:007	chr8.22139062.22139415.-	REEP4	0.000173168	0.001674515	1.64774786
ENSG00000168488.18:063	chr16.28836326.28836445.+	ATXN2L	0.007011541	0.030718272	1.083883734
ENSG00000168488.18:066	chr16.28836486.28836490.+	ATXN2L	0.000108821	0.001156581	1.191609748
ENSG00000168488.18:067	chr16.28836491.28836727.+	ATXN2L	0.000281205	0.002448036	1.152145155
ENSG00000168672.3:003	chr8.126553504.126556264.-	FAM84B	0.004103428	0.020490801	0.94113806
ENSG00000168724.16:023	chr5.34950444.34952743.+	DNAJC21	9.33E-07	2.46E-05	1.439014648
ENSG00000168734.13:006	chr20.44582585.44582731.+	PKIG	0.000696697	0.005112763	1.383032845
ENSG00000168802.12:005	chr16.69118526.69119810.-	CHTF8	0.002217504	0.012693985	0.951627929
ENSG00000168802.12:006	chr16.69119811.69119952.-	CHTF8	0.005598448	0.025991202	0.953310028
ENSG00000168802.12:007	chr16.69119953.69120004.-	CHTF8	0.006367913	0.028504962	0.950160667
ENSG00000168802.12:009	chr16.69120027.69120106.-	CHTF8	0.001833252	0.011007372	0.932134787
ENSG00000168883.19:042	chr2.85648854.85649016.+	USP39	0.010422996	0.041239509	0.958068864
ENSG00000168958.19:021	chr2.227328678.227328789.+	MFF	0.000472208	0.00371651	1.125251258
ENSG00000169045.17:011	chr5.179615546.179615559.-	HNRNPH1	0.000761617	0.005486114	1.034160523
ENSG00000169045.17:012	chr5.179615560.179615595.-	HNRNPH1	0.001353921	0.008712135	1.031173718
ENSG00000169045.17:021	chr5.179616869.179616873.-	HNRNPH1	2.80E-05	0.000404275	1.043434158
ENSG00000169045.17:022	chr5.179616874.179616898.-	HNRNPH1	2.58E-05	0.000381572	1.039852006
ENSG00000169045.17:023	chr5.179616899.179616924.-	HNRNPH1	0.000889201	0.006188171	1.025964508
ENSG00000169045.17:024	chr5.179616925.179616958.-	HNRNPH1	0.005139165	0.024326769	1.023234297
ENSG00000169045.17:050	chr5.179618324.179618453.-	HNRNPH1	2.08E-05	0.000320731	1.384174202
ENSG00000169045.17:051	chr5.179618454.179618515.-	HNRNPH1	3.64E-05	0.00049924	1.485253437
ENSG00000169045.17:052	chr5.179618516.179618899.-	HNRNPH1	0.000325004	0.002758008	1.353981641
ENSG00000169045.17:053	chr5.179618900.179619100.-	HNRNPH1	0.000776203	0.005573535	1.394804537
ENSG00000169045.17:054	chr5.179619101.179619268.-	HNRNPH1	0.000170854	0.001662911	1.343156834
ENSG00000169045.17:055	chr5.179619269.179619272.-	HNRNPH1	0.00031577	0.002699273	0.959778303
ENSG00000169045.17:056	chr5.179619273.179619300.-	HNRNPH1	0.000354907	0.002949564	0.962850153
ENSG00000169045.17:057	chr5.179619301.179619314.-	HNRNPH1	0.000420034	0.003395682	0.961741375
ENSG00000169045.17:058	chr5.179619315.179619360.-	HNRNPH1	0.001911575	0.011341474	0.964608206
ENSG00000169045.17:059	chr5.179619361.179619407.-	HNRNPH1	0.000100687	0.001098348	0.957289394
ENSG00000169045.17:060	chr5.179619408.179619468.-	HNRNPH1	0.004256346	0.021044262	1.2562383
ENSG00000169045.17:061	chr5.179619469.179619708.-	HNRNPH1	0.000757604	0.005473668	1.334181289
ENSG00000169045.17:064	chr5.179620675.179620732.-	HNRNPH1	0.000909246	0.006302602	1.381743099
ENSG00000169045.17:065	chr5.179620733.179620772.-	HNRNPH1	0.000713607	0.005214993	1.42218287
ENSG00000169045.17:066	chr5.179620773.179620813.-	HNRNPH1	0.0005857	0.004466763	1.437359046
ENSG00000169045.17:067	chr5.179620814.179620891.-	HNRNPH1	0.002508128	0.013902933	1.320168538
ENSG00000169045.17:073	chr5.179621036.179621241.-	HNRNPH1	0.000352055	0.00293771	1.36813036
ENSG00000169045.17:079	chr5.179621398.179621461.-	HNRNPH1	0.000645198	0.004836221	1.382478103
ENSG00000169045.17:080	chr5.179621462.179621511.-	HNRNPH1	0.000248334	0.002237563	1.42909537
ENSG00000169045.17:081	chr5.179621512.179621686.-	HNRNPH1	1.59E-05	0.000259978	1.477311546
ENSG00000169045.17:082	chr5.179621843.179621950.-	HNRNPH1	7.01E-05	0.000844747	1.378648048
ENSG00000169045.17:083	chr5.179621951.179621976.-	HNRNPH1	0.000121238	0.001257466	1.407319344
ENSG00000169062.14:028	chr13.114298840.114299000.+	UPF3A	0.002440965	0.013595223	0.943587701
ENSG00000169136.10+ENSG00000283842.1:004	chr19.49929222.49929242.+	MIR4751+ATF5	5.81E-16	1.45E-13	0.638732932
ENSG00000169398.19:020	chr8.140669727.140669735.-	PTK2	0.00013042	0.001332602	1.41183932
ENSG00000169592.14:025	chr16.30001531.30001575.+	INO80E	0.00010072	0.001098348	1.615824841
ENSG00000169592.14:026	chr16.30001576.30002435.+	INO80E	3.36E-06	7.19E-05	1.423507742
ENSG00000169592.14:027	chr16.30002436.30003013.+	INO80E	1.31E-05	0.000219262	1.502968326
ENSG00000169592.14:033	chr16.30003715.30004554.+	INO80E	2.63E-05	0.000387534	1.36158943
ENSG00000169609.13:013	chr15.83005298.83005692.-	C15orf40	0.004970658	0.023737775	0.879879024
ENSG00000169692.12:007	chr9.136676585.136676680.-	AGPAT2	2.95E-09	1.54E-07	1.055335956
ENSG00000169718.17:011	chr17.82058417.82058486.-	DUS1L	0.01233928	0.047077547	1.308351587
ENSG00000169727.12:025	chr17.82052259.82052374.+	GPS1	0.0017134	0.010476433	1.28286695
ENSG00000169727.12:029	chr17.82052570.82052815.+	GPS1	0.007812114	0.033247789	1.341327147
ENSG00000169727.12:031	chr17.82053226.82053233.+	GPS1	0.001009735	0.006849953	1.603065543
ENSG00000169727.12:032	chr17.82053234.82053253.+	GPS1	0.001263047	0.008226359	1.542062974
ENSG00000169727.12:033	chr17.82053254.82053273.+	GPS1	0.00068492	0.005074208	1.581288135
ENSG00000169764.15:017	chr2.63841902.63842058.+	UGP2	5.16E-30	9.91E-27	0.223106445
ENSG00000169764.15:018	chr2.63842059.63842101.+	UGP2	7.08E-30	9.91E-27	0.227561331
ENSG00000169764.15:019	chr2.63842102.63842105.+	UGP2	1.72E-29	2.01E-26	0.22754176
ENSG00000169764.15:020	chr2.63842106.63842204.+	UGP2	5.86E-30	9.91E-27	0.264510737
ENSG00000169764.15:036	chr2.63856306.63856329.+	UGP2	0.002157703	0.01246376	1.030934068
ENSG00000169905.12:006	chr1.179859030.179865064.-	TOR1AIP2	0.000250633	0.002255377	0.756838664
ENSG00000169919.16:019	chr7.65974705.65974847.-	GUSB	0.008328082	0.034917351	1.402389453
ENSG00000169919.16:021	chr7.65974919.65975006.-	GUSB	4.97E-08	1.80E-06	1.192837427
ENSG00000169919.16:023	chr7.65975012.65975071.-	GUSB	3.43E-08	1.31E-06	1.19048909
ENSG00000170004.16:069	chr17.7909501.7910427.+	CHD3	0.000805219	0.005746521	1.344664301
ENSG00000170291.14:016	chr17.7252769.7252769.+	ELP5	0.000199241	0.001857367	1.948557702
ENSG00000170291.14:028	chr17.7258684.7258782.+	ELP5	0.0083919	0.035063455	0.769608694
ENSG00000170291.14:033	chr17.7259080.7259570.+	ELP5	1.55E-06	3.74E-05	0.675639625
ENSG00000170296.9+ENSG00000181885.18+ENSG00000175826.11+ENSG00000262526.2+ENSG00000262302.1:068	chr17.7262344.7262478.-	CLDN7+CTDNEP1+AC003688.1+AC120057.2+GABARAP	0.012621781	0.047894356	1.050560609
ENSG00000170296.9+ENSG00000181885.18+ENSG00000175826.11+ENSG00000262526.2+ENSG00000262302.1:072	chr17.7263159.7263200.-	CLDN7+CTDNEP1+AC003688.1+AC120057.2+GABARAP	0.007595154	0.032621883	1.021400103
ENSG00000170412.16:022	chr17.74446999.74447028.+	GPRC5C	0.000236399	0.002146605	1.082874472
ENSG00000170412.16:023	chr17.74447029.74447088.+	GPRC5C	0.000183496	0.001752596	1.078407884
ENSG00000170412.16:024	chr17.74447089.74447427.+	GPRC5C	0.00064083	0.004808626	1.1243895
ENSG00000170421.12:040	chr12.52949586.52949714.-	KRT8	0.013460816	0.049994255	0.982063148
ENSG00000170473.16:010	chr12.55927076.55927111.-	PYM1	0.008244962	0.034731034	0.811325958
ENSG00000170540.14+ENSG00000260342.2+ENSG00000134419.15:027	chr16.18790244.18790260.-	AC138811.2+ARL6IP1+RPS15A	0.000150787	0.001501645	1.198238424
ENSG00000170540.14+ENSG00000260342.2+ENSG00000134419.15:028	chr16.18790261.18790309.-	AC138811.2+ARL6IP1+RPS15A	0.000185883	0.001765765	1.215380231
ENSG00000170545.16:006	chr12.51246464.51246596.-	SMAGP	5.17E-14	7.70E-12	2.874390189
ENSG00000170638.9:017	chr22.50197996.50198074.+	TRABD	0.005845561	0.026765709	1.279257059
ENSG00000171124.13:008	chr19.5846426.5846564.-	FUT3	2.73E-05	0.00039762	1.04545599
ENSG00000171204.12:012	chr11.85631145.85631316.+	TMEM126B	3.16E-05	0.000447539	1.178985067
ENSG00000171302.16:028	chr17.79005372.79005481.-	CANT1	4.08E-05	0.000541367	0.803240061
ENSG00000171443.6:003	chr19.55601879.55602074.+	ZNF524	0.000319077	0.002721828	0.724523395
ENSG00000171467.15+ENSG00000146215.13:030	chr6.43336070.43340502.-	CRIP3+ZNF318	0.008359741	0.034982994	0.93151279
ENSG00000171552.12:011	chr20.31722618.31722860.-	BCL2L1	1.63E-07	5.40E-06	1.226484122
ENSG00000171603.17:025	chr1.9756481.9756510.-	CLSTN1	0.006891174	0.03038105	1.724391592
ENSG00000171813.13:003	chr10.132405987.132406289.+	PWWP2B	2.24E-07	7.12E-06	1.177709634
ENSG00000171853.15:045	chr2.3477692.3477694.+	TRAPPC12	0.011782313	0.045422892	1.44967338
ENSG00000172046.18:007	chr3.49110013.49110183.-	USP19	9.12E-05	0.001016953	1.380112193
ENSG00000172366.19:012	chr16.642483.643144.+	MCRIP2	0.006325323	0.028368728	1.137288462
ENSG00000172366.19:013	chr16.645126.646471.+	MCRIP2	0.000424967	0.0034237	1.527634339
ENSG00000172366.19:015	chr16.646488.646608.+	MCRIP2	4.60E-08	1.69E-06	1.275752662
ENSG00000172403.10:010	chr4.119032028.119037111.+	SYNPO2	2.36E-06	5.36E-05	0.717736466
ENSG00000172594.12:007	chr6.122801310.122801406.+	SMPDL3A	3.89E-05	0.000521604	0.956428162
ENSG00000172663.8:028	chr11.67467564.67467590.-	TMEM134	0.003976653	0.020000395	1.070219981
ENSG00000172663.8:030	chr11.67468017.67468027.-	TMEM134	0.006878016	0.030342149	1.360457422
ENSG00000172775.16:034	chr16.57175539.57175590.-	FAM192A	0.005452812	0.025501092	1.509972681
ENSG00000172775.16:037	chr16.57178502.57178513.-	FAM192A	0.013130396	0.04931647	1.370364059
ENSG00000172775.16:038	chr16.57178514.57178525.-	FAM192A	0.009045423	0.037055007	1.396584081
ENSG00000172775.16:040	chr16.57178558.57178709.-	FAM192A	0.004438817	0.021686086	1.353177651
ENSG00000172775.16:041	chr16.57178710.57178805.-	FAM192A	0.00159456	0.009879215	1.499126884
ENSG00000172775.16:042	chr16.57178806.57178852.-	FAM192A	0.004041428	0.020238938	1.389605624
ENSG00000172922.9:025	chr11.65720418.65720468.-	RNASEH2C	0.012634468	0.047916528	0.8075516
ENSG00000172922.9:026	chr11.65720469.65720482.-	RNASEH2C	0.010539804	0.041571362	0.792815414
ENSG00000172977.12:040	chr11.65718344.65718589.+	KAT5	0.000301794	0.002598842	1.382835389
ENSG00000172977.12:043	chr11.65718750.65718775.+	KAT5	0.000105408	0.001135329	1.523565116
ENSG00000173153.13:005	chr11.64306446.64306448.+	ESRRA	0.010498683	0.041455883	1.218138734
ENSG00000173264.14:047	chr11.64289037.64289142.+	GPR137	0.000475035	0.003732573	1.106925253
ENSG00000173442.12:016	chr11.65581539.65581898.+	EHBP1L1	0.005623206	0.026037079	0.938433799
ENSG00000173442.12:035	chr11.65591195.65591388.+	EHBP1L1	4.54E-05	0.000590369	1.478747782
ENSG00000173442.12:036	chr11.65591389.65591635.+	EHBP1L1	3.67E-06	7.61E-05	1.477836384
ENSG00000173442.12:037	chr11.65591636.65591799.+	EHBP1L1	0.000887345	0.006181394	1.386174577
ENSG00000173801.16:002	chr17.41755433.41755729.-	JUP	3.06E-11	2.74E-09	0.748830105
ENSG00000174227.15:056	chr4.530840.532113.+	PIGG	1.12E-06	2.88E-05	1.754843706
ENSG00000174227.15:057	chr4.532114.532713.+	PIGG	9.67E-06	0.000169233	1.736512587
ENSG00000174446.12+ENSG00000261351.2:011	chr15.66494277.66494414.-	SNAPC5+AC116913.1	0.010709148	0.042026202	0.951568689
ENSG00000174564.12+ENSG00000158092.6:015	chr3.136930502.136930594.+	IL20RB+NCK1	1.26E-11	1.17E-09	0.487121266
ENSG00000174720.15:009	chr4.112637525.112637603.+	LARP7	4.65E-08	1.69E-06	1.627472294
ENSG00000174748.20:013	chr3.23917174.23917239.+	RPL15	0.000622791	0.004698448	1.109283753
ENSG00000174775.16:008	chr11.533277.533358.-	HRAS	1.59E-05	0.000259978	1.407591525
ENSG00000174775.16:013	chr11.533945.533976.-	HRAS	0.002294151	0.012994618	1.570650444
ENSG00000175193.13+ENSG00000180834.7+ENSG00000283765.1:032	chr3.183862697.183862752.-	PARL+AC131160.1+MAP6D1	0.00182603	0.010996062	1.385609204
ENSG00000175203.15:049	chr12.57538519.57538524.-	DCTN2	2.92E-09	1.54E-07	1.489427279
ENSG00000175221.14:006	chr19.868252.868410.-	MED16	0.001391144	0.008899201	0.953041708
ENSG00000175309.14:009	chr5.178210968.178211760.-	PHYKPL	1.87E-08	7.53E-07	0.701143434
ENSG00000175309.14:046	chr5.178231669.178231829.-	PHYKPL	0.000882898	0.006162684	1.26659221
ENSG00000175309.14:047	chr5.178231830.178231866.-	PHYKPL	0.013163568	0.049368851	1.214358256
ENSG00000175309.14:048	chr5.178231867.178232491.-	PHYKPL	0.012228012	0.046729427	1.270391779
ENSG00000175334.7:006	chr11.66002514.66002570.+	BANF1	0.006875478	0.030342149	1.032446658
ENSG00000175482.8+ENSG00000256514.1+ENSG00000175505.10:022	chr11.67353364.67353490.-	AP003419.1+CLCF1+POLD4	7.30E-05	0.000870514	1.03979888
ENSG00000175482.8+ENSG00000256514.1+ENSG00000175505.10:023	chr11.67353491.67353514.-	AP003419.1+CLCF1+POLD4	8.15E-05	0.000941714	1.044308785
ENSG00000175482.8+ENSG00000256514.1+ENSG00000175505.10:024	chr11.67353515.67353518.-	AP003419.1+CLCF1+POLD4	9.61E-06	0.000169112	1.079692694
ENSG00000175482.8+ENSG00000256514.1+ENSG00000175505.10:025	chr11.67353519.67353525.-	AP003419.1+CLCF1+POLD4	8.39E-06	0.000150635	1.083729755
ENSG00000175482.8+ENSG00000256514.1+ENSG00000175505.10:026	chr11.67353526.67353534.-	AP003419.1+CLCF1+POLD4	8.18E-05	0.000941714	1.154400602
ENSG00000175582.19:013	chr11.73718613.73718718.-	RAB6A	1.85E-07	6.01E-06	0.830268374
ENSG00000175582.19:014	chr11.73718785.73718890.-	RAB6A	4.16E-06	8.41E-05	1.180313704
ENSG00000175634.14:020	chr11.67432353.67432355.+	RPS6KB2	0.000560328	0.004292932	1.597366597
ENSG00000175634.14:021	chr11.67432356.67432492.+	RPS6KB2	2.23E-08	8.81E-07	1.666204073
ENSG00000175756.13:012	chr1.1375075.1375144.-	AURKAIP1	0.011619591	0.044894456	0.847125211
ENSG00000176209.11:009	chr8.42542156.42542373.+	SMIM19	0.002650267	0.014586886	1.187424593
ENSG00000176407.17:002	chr2.84971964.84972200.+	KCMF1	0.001336436	0.008615456	1.472185828
ENSG00000176407.17:003	chr2.84972201.84972240.+	KCMF1	0.003419857	0.017894186	1.413701969
ENSG00000176454.13:006	chr15.34359746.34360110.-	LPCAT4	0.000824336	0.005859065	1.436898695
ENSG00000176454.13:008	chr15.34360912.34361399.-	LPCAT4	9.53E-05	0.0010572	1.384105479
ENSG00000176946.11:015	chr2.241617412.241617490.-	THAP4	0.010931105	0.042743763	0.801215702
ENSG00000177191.2:005	chr19.41426440.41426810.-	B3GNT8	0.000686477	0.005080365	0.896659057
ENSG00000177426.20:027	chr18.3451724.3451762.+	TGIF1	0.012141209	0.046575672	1.32103062
ENSG00000177628.15:035	chr1.155241181.155241231.-	GBA	3.21E-05	0.000452546	0.909131556
ENSG00000177989.13+ENSG00000025708.13+ENSG00000130489.14+ENSG00000284194.1:030	chr22.50529732.50529754.-	TYMP+SCO2+ODF3B+SCO2	0.007213172	0.031444219	1.192399784
ENSG00000178078.11:003	chr19.4324455.4324529.-	STAP2	3.66E-06	7.60E-05	1.048535407
ENSG00000178078.11:004	chr19.4324530.4324609.-	STAP2	0.001498584	0.009409495	1.182680825
ENSG00000178078.11:005	chr19.4324610.4324664.-	STAP2	0.00164155	0.010098852	1.15893193
ENSG00000178104.19:062	chr1.148952341.148953905.+	PDE4DIP	0.00294358	0.015962823	1.096130693
ENSG00000178188.14:019	chr16.28864263.28866011.+	SH2B1	1.58E-05	0.000259978	1.639181944
ENSG00000178209.15:004	chr8.143922504.143925884.-	PLEC	1.50E-09	9.05E-08	0.817640065
ENSG00000178467.17+ENSG00000178252.17:029	chr3.49005047.49005170.+	WDR6+P4HTM	7.18E-06	0.000132011	1.546215249
ENSG00000178467.17+ENSG00000178252.17:030	chr3.49005171.49005717.+	WDR6+P4HTM	3.77E-06	7.72E-05	1.490117278
ENSG00000178467.17+ENSG00000178252.17:031	chr3.49005718.49005776.+	WDR6+P4HTM	8.04E-05	0.000933319	1.51497981
ENSG00000178761.14:014	chr15.74902100.74902468.-	FAM219B	0.006154424	0.027798143	0.936651613
ENSG00000178922.16:020	chr1.43452903.43453004.-	HYI	0.000388383	0.00316908	1.175453605
ENSG00000178922.16:023	chr1.43453386.43453412.-	HYI	0.000800958	0.005727792	0.909283177
ENSG00000178927.17:043	chr17.82447647.82447681.-	CYBC1	0.007078764	0.030954669	1.3802345
ENSG00000178927.17:063	chr17.82450199.82450254.-	CYBC1	0.005545959	0.025798841	1.266114871
ENSG00000178927.17:065	chr17.82450480.82450532.-	CYBC1	0.001291978	0.008367382	1.546255627
ENSG00000178982.9:009	chr19.38619318.38619327.+	EIF3K	1.79E-05	0.000284198	0.983537983
ENSG00000179085.7:002	chr1.155140246.155140271.-	DPM3	0.005012623	0.023921863	1.166223673
ENSG00000179218.13:019	chr19.12943757.12943872.+	CALR	0.003046461	0.016431641	1.011161938
ENSG00000179218.13:020	chr19.12943873.12943941.+	CALR	0.005325523	0.025090165	1.012344425
ENSG00000179335.18:030	chr15.74620738.74621567.+	CLK3	0.010012375	0.040009494	1.245928557
ENSG00000179335.18:061	chr15.74629033.74629136.+	CLK3	0.010100283	0.040228898	0.825297853
ENSG00000179335.18:062	chr15.74629137.74629160.+	CLK3	0.002168653	0.012485807	0.731768123
ENSG00000179364.13:034	chr14.105385685.105385717.+	PACS2	0.002243071	0.012777656	1.626587604
ENSG00000179364.13:035	chr14.105388622.105389960.+	PACS2	0.004011121	0.020130365	1.282897646
ENSG00000179364.13:039	chr14.105391250.105391458.+	PACS2	0.005662783	0.026151151	1.36606961
ENSG00000179889.18:020	chr16.14998340.14998342.+	PDXDC1	0.005096834	0.024223723	1.038396841
ENSG00000179958.8:008	chr16.30429168.30429289.-	DCTPP1	8.46E-19	3.12E-16	0.258271356
ENSG00000180573.9:003	chr6.26124634.26124749.+	HIST1H2AC	0.000319674	0.002721828	0.918239094
ENSG00000180628.14:010	chr10.91227337.91227960.+	PCGF5	0.000255948	0.002285577	0.761679902
ENSG00000180953.11+ENSG00000136371.10+ENSG00000259332.3:012	chr15.79896791.79896871.-	ST20-MTHFS+MTHFS+ST20	0.00035076	0.002930397	1.410989459
ENSG00000180964.16:005	chrX.103254605.103254677.-	TCEAL8	0.0053653	0.025175916	1.059237105
ENSG00000181396.12:015	chr17.82394331.82394543.-	OGFOD3	0.000146403	0.001470543	1.319036562
ENSG00000181523.12:013	chr17.80211012.80211533.-	SGSH	0.00834271	0.034939012	1.252622223
ENSG00000181924.6:009	chr11.73876479.73876566.-	COA4	9.86E-07	2.57E-05	1.468306674
ENSG00000181924.6:010	chr11.73876567.73876575.-	COA4	0.000361195	0.002974972	1.321221192
ENSG00000182087.13:013	chr19.1011196.1011356.-	TMEM259	0.006428259	0.028756702	1.29209308
ENSG00000182087.13:026	chr19.1012189.1012289.-	TMEM259	0.002296865	0.012999477	1.288993683
ENSG00000182087.13:027	chr19.1012290.1012462.-	TMEM259	0.008920615	0.036715594	1.280818433
ENSG00000182108.10:005	chr16.10933844.10934004.-	DEXI	0.000159135	0.001571373	1.640026438
ENSG00000182108.10:006	chr16.10936607.10941568.-	DEXI	0.000434193	0.003478013	1.561513459
ENSG00000182179.12+ENSG00000283726.1:017	chr3.49809390.49809464.-	UBA7+MIR5193	7.63E-07	2.06E-05	0.894945548
ENSG00000182446.13:012	chr17.81560721.81560889.-	NPLOC4	0.011002048	0.04291105	1.275886444
ENSG00000182541.17:029	chr22.31276789.31277638.+	LIMK2	0.00223994	0.012770211	1.32420831
ENSG00000182718.16:054	chr15.60397258.60397338.-	ANXA2	0.000368033	0.003020632	1.154625582
ENSG00000182768.8+ENSG00000213471.10+ENSG00000183208.12+ENSG00000284626.1+ENSG00000275803.1+ENSG00000261147.1+ENSG00000275674.1+ENSG00000228998.4+ENSG00000214433.4:057	chr15.90265877.90266287.+	RN7SL736P+GOLGA2P8+AC091167.2+AC091167.1+NGRN+AC091167.6+TTLL13P+GDPGP1+AC091167.7	8.69E-05	0.000980762	0.929632575
ENSG00000182872.15:007	chrX.47171028.47171258.+	RBM10	0.005612531	0.026021005	1.096397819
ENSG00000182934.11:019	chr11.126267174.126267174.-	SRPRA	0.003479971	0.018113963	0.682597476
ENSG00000182944.17:035	chr22.29288787.29288986.+	EWSR1	0.002413077	0.013495167	1.412060338
ENSG00000182944.17:036	chr22.29288987.29289062.+	EWSR1	0.006239559	0.028092061	1.308958924
ENSG00000182944.17:037	chr22.29289063.29290412.+	EWSR1	0.001214294	0.007974201	1.346194038
ENSG00000182944.17:038	chr22.29290413.29290684.+	EWSR1	0.000357767	0.002962409	1.428071487
ENSG00000182944.17:039	chr22.29290685.29290829.+	EWSR1	0.00011915	0.001239477	1.458101911
ENSG00000182944.17:040	chr22.29290830.29291019.+	EWSR1	0.001211228	0.007962259	1.371856477
ENSG00000182944.17:041	chr22.29291020.29291561.+	EWSR1	0.001065227	0.007163935	1.321098555
ENSG00000182944.17:044	chr22.29291600.29291928.+	EWSR1	0.001007668	0.006842565	1.395626461
ENSG00000182944.17:045	chr22.29291929.29292136.+	EWSR1	0.002797658	0.015244317	1.332244691
ENSG00000183010.16+ENSG00000185105.5:009	chr17.81934364.81934445.-	PYCR1+MYADML2	0.00093606	0.006456507	1.063685097
ENSG00000183011.13:008	chr17.7857383.7857562.-	NAA38	0.00445828	0.021765983	1.112249826
ENSG00000183513.8:007	chr2.98604192.98604790.-	COA5	0.007695358	0.032910934	1.389951171
ENSG00000183963.18+ENSG00000240186.3+ENSG00000278920.1:069	chr22.31100954.31101049.+	AC005005.4+SMTN+RN7SL633P	0.002056677	0.012019027	1.107288362
ENSG00000184076.13:003	chr22.29767549.29767607.+	UQCR10	0.001745454	0.010635269	0.881002261
ENSG00000184432.9:040	chr3.139385004.139385200.-	COPB2	0.000582073	0.004443937	1.290344662
ENSG00000184436.11:014	chr22.21001519.21001742.-	THAP7	4.77E-07	1.39E-05	1.355893619
ENSG00000184640.17:051	chr17.77450737.77450786.+	9-Sep	2.26E-12	2.47E-10	2.912466477
ENSG00000184640.17:054	chr17.77451367.77451528.+	9-Sep	2.99E-06	6.59E-05	1.816564847
ENSG00000184640.17:060	chr17.77454080.77454108.+	9-Sep	0.000862627	0.006063502	1.611163733
ENSG00000184640.17:061	chr17.77454109.77454363.+	9-Sep	2.20E-05	0.000335524	1.709712326
ENSG00000185024.16:049	chr14.105249149.105249392.-	BRF1	0.001012557	0.00686245	0.864553844
ENSG00000185101.12:010	chr11.418990.419415.-	ANO9	8.95E-05	0.001006108	0.762743456
ENSG00000185122.10:006	chr8.144292620.144292648.+	HSF1	0.005744867	0.026408282	1.614302161
ENSG00000185122.10:035	chr8.144312628.144312711.+	HSF1	0.007036934	0.030790983	0.819542386
ENSG00000185187.12:041	chr11.414823.414923.-	SIGIRR	1.63E-05	0.000265392	1.983520891
ENSG00000185222.9:005	chrX.103357083.103357161.+	TCEAL9	0.010672957	0.041907668	1.040919186
ENSG00000185619.18:017	chr4.733884.734479.+	PCGF3	0.000324732	0.002758008	1.391492278
ENSG00000185813.10:026	chr17.81907204.81907257.-	PCYT2	2.73E-09	1.46E-07	0.703044185
ENSG00000185885.15+ENSG00000185201.16:015	chr11.313997.314163.+	IFITM1+IFITM2	0.008485032	0.035233517	0.983886731
ENSG00000186298.11:004	chr12.110720205.110720365.-	PPP1CC	8.51E-05	0.000966825	0.95932503
ENSG00000186298.11:005	chr12.110720366.110720729.-	PPP1CC	0.005390771	0.025261572	0.965660548
ENSG00000186298.11:006	chr12.110720730.110720747.-	PPP1CC	0.001131742	0.007510261	0.96650543
ENSG00000186298.11:007	chr12.110720748.110720920.-	PPP1CC	0.000821184	0.005842593	0.962410631
ENSG00000186298.11:008	chr12.110720921.110721104.-	PPP1CC	0.000107286	0.001147369	0.961922946
ENSG00000186854.10:007	chr2.84835919.84837789.-	TRABD2A	0.007770114	0.033149644	1.357103125
ENSG00000186854.10:008	chr2.84837790.84838241.-	TRABD2A	0.009102551	0.037180255	1.344658401
ENSG00000187147.17:032	chr1.44636163.44636495.+	RNF220	3.60E-06	7.52E-05	0.716709864
ENSG00000187531.13+ENSG00000197063.10:030	chr17.81915682.81915926.-	MAFG+SIRT7	0.000599105	0.004542506	1.389071083
ENSG00000187531.13+ENSG00000197063.10:031	chr17.81915927.81915971.-	MAFG+SIRT7	0.004161055	0.020660568	1.350641586
ENSG00000187531.13+ENSG00000197063.10:034	chr17.81916140.81916452.-	MAFG+SIRT7	0.007997861	0.033853097	1.257503966
ENSG00000187531.13+ENSG00000197063.10:035	chr17.81916453.81917153.-	MAFG+SIRT7	0.006255625	0.02814066	1.238875051
ENSG00000187742.14:029	chr9.89357285.89357410.+	SECISBP2	0.009368948	0.037980316	1.508701393
ENSG00000187778.13:040	chr12.49566440.49566721.-	MCRS1	5.45E-05	0.000681742	1.462696848
ENSG00000188257.11:010	chr1.19978485.19978524.-	PLA2G2A	6.01E-08	2.16E-06	1.02864349
ENSG00000188257.11:016	chr1.19979608.19979614.-	PLA2G2A	4.55E-12	4.68E-10	1.161130772
ENSG00000188313.12:026	chr3.146521982.146522053.-	PLSCR1	0.008414541	0.035107391	0.972701547
ENSG00000188313.12:033	chr3.146536540.146536565.-	PLSCR1	0.00175253	0.010659066	1.048807047
ENSG00000188529.14:007	chr1.23967724.23967956.-	SRSF10	0.000235493	0.002141155	1.293065163
ENSG00000188529.14:008	chr1.23969083.23970363.-	SRSF10	0.009252375	0.037638509	1.235609232
ENSG00000188529.14:009	chr1.23970364.23970378.-	SRSF10	0.005019372	0.023937753	1.195609728
ENSG00000188529.14:010	chr1.23970379.23970974.-	SRSF10	0.000268777	0.002372899	1.254267926
ENSG00000188529.14:011	chr1.23970975.23971338.-	SRSF10	0.002349036	0.013236415	1.206951934
ENSG00000188529.14:012	chr1.23971339.23971368.-	SRSF10	1.39E-05	0.000231287	1.215968511
ENSG00000188529.14:013	chr1.23971369.23971439.-	SRSF10	0.000112292	0.001180413	1.191807284
ENSG00000188529.14:028	chr1.23977938.23978154.-	SRSF10	0.012174354	0.046600685	1.322988981
ENSG00000188529.14:029	chr1.23978155.23978252.-	SRSF10	0.000853366	0.006016529	1.434630562
ENSG00000188529.14:030	chr1.23978253.23978273.-	SRSF10	0.005501115	0.025641351	1.406510234
ENSG00000188554.13:019	chr17.43191372.43191581.+	NBR1	0.001753927	0.010659066	0.963512474
ENSG00000188895.11:006	chr17.40123097.40123284.+	MSL1	1.59E-05	0.000259978	0.931981633
ENSG00000189077.10:008	chr7.75987224.75987285.-	TMEM120A	0.012301715	0.046959817	0.963979106
ENSG00000189077.10:015	chr7.75987538.75987541.-	TMEM120A	3.12E-11	2.77E-09	1.124986365
ENSG00000189077.10:016	chr7.75987542.75987602.-	TMEM120A	5.93E-11	5.07E-09	1.135766451
ENSG00000189077.10:026	chr7.75988149.75988202.-	TMEM120A	1.42E-07	4.79E-06	0.585456326
ENSG00000189077.10:027	chr7.75988203.75988211.-	TMEM120A	5.04E-09	2.47E-07	0.550947283
ENSG00000189077.10:028	chr7.75988212.75988251.-	TMEM120A	4.85E-09	2.39E-07	0.55979995
ENSG00000189376.11+ENSG00000259305.6+ENSG00000165156.14:028	chr8.123253322.123253442.-	ZHX1-C8orf76+ZHX1+C8orf76	0.001394433	0.008899201	1.074832112
ENSG00000189376.11+ENSG00000259305.6+ENSG00000165156.14:029	chr8.123253443.123255534.-	ZHX1-C8orf76+ZHX1+C8orf76	0.00238477	0.013367312	1.089874106
ENSG00000196141.13:028	chr2.200378237.200378371.+	SPATS2L	4.34E-06	8.58E-05	0.742477729
ENSG00000196141.13:041	chr2.200439122.200439139.+	SPATS2L	0.003372648	0.01772666	0.877969563
ENSG00000196141.13:042	chr2.200439140.200439240.+	SPATS2L	0.000216059	0.001990304	0.884384073
ENSG00000196141.13:043	chr2.200439241.200439328.+	SPATS2L	3.20E-05	0.000452546	0.86695949
ENSG00000196233.13:023	chr10.96958927.96964441.+	LCOR	0.002785605	0.015212182	1.115375791
ENSG00000196345.12+ENSG00000144792.9+ENSG00000186448.14:045	chr3.44641900.44644220.+	ZNF197+ZKSCAN7+ZNF660	0.0100224	0.04002671	1.175527567
ENSG00000196405.12:044	chr14.100137803.100137999.+	EVL	0.004494548	0.021912485	1.263089809
ENSG00000196405.12:050	chr14.100139370.100140117.+	EVL	0.000654583	0.004885645	1.297452513
ENSG00000196465.10+ENSG00000092841.18:012	chr12.56154841.56155054.+	MYL6+MYL6B	0.006484114	0.028951071	0.626150958
ENSG00000196465.10+ENSG00000092841.18:070	chr12.56161551.56161574.+	MYL6+MYL6B	0.003634778	0.018683612	1.059575239
ENSG00000196465.10+ENSG00000092841.18:075	chr12.56162563.56162639.+	MYL6+MYL6B	1.25E-08	5.24E-07	1.155777214
ENSG00000196498.13:010	chr12.124327409.124327546.-	NCOR2	0.009487956	0.038396057	0.848946185
ENSG00000196670.13:005	chr5.180848138.180849153.-	ZFP62	1.85E-07	6.01E-06	0.815447234
ENSG00000196670.13:006	chr5.180849154.180849516.-	ZFP62	0.005630353	0.026052594	0.927962261
ENSG00000196704.11:016	chr17.68248163.68248503.+	AMZ2	0.000780692	0.005600024	1.137233353
ENSG00000196776.15:005	chr3.108049619.108049651.-	CD47	0.001374202	0.008802185	0.795554671
ENSG00000196776.15:006	chr3.108050578.108050602.-	CD47	0.005917434	0.027024105	0.811607365
ENSG00000197142.10:005	chr10.112376199.112376448.+	ACSL5	4.45E-10	3.15E-08	0.409061146
ENSG00000197226.12+ENSG00000161010.14:008	chr5.179837277.179837526.-	MRNIP+TBC1D9B	0.00410767	0.02049421	0.91630947
ENSG00000197226.12+ENSG00000161010.14:009	chr5.179837527.179837692.-	MRNIP+TBC1D9B	0.002482927	0.013785067	0.931677805
ENSG00000197226.12+ENSG00000161010.14:090	chr5.179871720.179871805.-	MRNIP+TBC1D9B	0.008297498	0.034886802	1.395049133
ENSG00000197249.13:023	chr14.94388560.94388589.-	SERPINA1	6.03E-32	4.22E-28	3.452153151
ENSG00000197249.13:024	chr14.94388590.94388591.-	SERPINA1	1.67E-24	1.67E-21	2.770229109
ENSG00000197249.13:025	chr14.94388592.94388609.-	SERPINA1	6.51E-21	3.51E-18	2.31279355
ENSG00000197249.13:026	chr14.94388610.94388660.-	SERPINA1	4.70E-15	9.14E-13	1.83904857
ENSG00000197249.13:027	chr14.94388661.94388663.-	SERPINA1	5.42E-13	6.94E-11	1.791463071
ENSG00000197249.13:028	chr14.94388664.94388665.-	SERPINA1	3.66E-17	1.11E-14	3.981661331
ENSG00000197249.13:029	chr14.94388666.94388800.-	SERPINA1	6.64E-17	1.86E-14	3.920481284
ENSG00000197249.13:030	chr14.94388801.94388818.-	SERPINA1	4.85E-05	0.000625405	1.640798174
ENSG00000197302.10:027	chr16.31756095.31759356.+	ZNF720	0.012352297	0.047101541	1.298962623
ENSG00000197448.13:019	chr7.143265093.143265260.+	GSTK1	0.004503632	0.021941493	1.249215046
ENSG00000197586.12:014	chr20.25206522.25206590.+	ENTPD6	3.77E-06	7.72E-05	0.855614068
ENSG00000197586.12:016	chr20.25207079.25207343.+	ENTPD6	0.000691868	0.005109463	0.939741188
ENSG00000197586.12:017	chr20.25207344.25207397.+	ENTPD6	0.000412784	0.003344796	0.9512603
ENSG00000197586.12:030	chr20.25221792.25222058.+	ENTPD6	3.46E-06	7.33E-05	1.489385246
ENSG00000197586.12:031	chr20.25222059.25222426.+	ENTPD6	4.96E-05	0.000636112	1.436268163
ENSG00000197586.12:032	chr20.25222427.25222837.+	ENTPD6	0.000275709	0.00241989	1.448720366
ENSG00000197622.12:008	chr1.151055127.151055582.-	CDC42SE1	3.88E-05	0.000521604	1.567684342
ENSG00000197622.12:009	chr1.151055583.151055676.-	CDC42SE1	0.000185067	0.001762791	1.579140337
ENSG00000197622.12:012	chr1.151056656.151056786.-	CDC42SE1	0.001485331	0.009351443	1.218652455
ENSG00000197746.13:016	chr10.71823888.71823896.-	PSAP	0.002356372	0.013239934	0.830519087
ENSG00000197912.15:065	chr16.89529525.89529579.+	SPG7	0.012820651	0.048465107	0.967807018
ENSG00000197912.15:097	chr16.89540944.89540977.+	SPG7	0.000626546	0.004721691	1.401827473
ENSG00000197912.15:098	chr16.89540978.89541027.+	SPG7	0.00047815	0.003748635	1.452364764
ENSG00000197912.15:099	chr16.89541028.89541102.+	SPG7	0.000874992	0.006130563	1.440048272
ENSG00000197912.15:103	chr16.89541213.89541272.+	SPG7	0.003687346	0.018926032	1.283586522
ENSG00000197912.15:104	chr16.89541273.89541346.+	SPG7	0.009021788	0.037001485	1.251344091
ENSG00000197912.15:106	chr16.89541371.89541384.+	SPG7	0.012760597	0.048316354	1.322002568
ENSG00000197912.15:107	chr16.89541385.89542279.+	SPG7	0.000246223	0.002221397	1.369263977
ENSG00000197912.15:113	chr16.89543728.89543738.+	SPG7	0.009560431	0.038577854	1.489905531
ENSG00000197912.15:114	chr16.89543739.89543768.+	SPG7	0.001619081	0.009995993	1.525120458
ENSG00000197912.15:115	chr16.89543769.89543859.+	SPG7	0.001095741	0.007312948	1.417493596
ENSG00000197912.15:116	chr16.89543860.89543978.+	SPG7	0.004577381	0.022208069	1.342818899
ENSG00000197912.15:117	chr16.89543979.89544647.+	SPG7	3.05E-05	0.000434183	1.423928942
ENSG00000197965.11:018	chr1.167776064.167776166.+	MPZL1	4.23E-06	8.50E-05	0.907054294
ENSG00000198055.10:031	chr5.177441245.177441353.+	GRK6	0.003215167	0.017130432	1.732761665
ENSG00000198055.10:032	chr5.177441735.177441736.+	GRK6	6.38E-07	1.74E-05	1.450353046
ENSG00000198218.10:013	chr3.49033083.49033119.-	QRICH1	0.007197428	0.03141471	1.405733908
ENSG00000198258.10:008	chr19.9827985.9828064.+	UBL5	0.000359202	0.002965532	1.113546436
ENSG00000198363.17:024	chr8.61625306.61625644.-	ASPH	0.005708788	0.026308765	0.888450891
ENSG00000198363.17:027	chr8.61626141.61626280.-	ASPH	0.001891105	0.011239072	0.894198229
ENSG00000198363.17:042	chr8.61646750.61646807.-	ASPH	0.002610537	0.014413539	1.074360333
ENSG00000198408.13:017	chr10.101793686.101793744.-	OGA	0.013355823	0.049798472	1.399077308
ENSG00000198643.6:014	chr3.58653674.58653781.-	FAM3D	2.56E-05	0.000380081	1.048209273
ENSG00000198646.13+ENSG00000101464.10:041	chr20.34740363.34743341.-	NCOA6+PIGU	0.010157364	0.040427347	1.052025524
ENSG00000198715.12:019	chr1.156293430.156293517.-	GLMP	0.002675416	0.014679142	0.949185228
ENSG00000198715.12:020	chr1.156293518.156293576.-	GLMP	0.00477492	0.02292813	0.947562308
ENSG00000198791.11:004	chr8.17232329.17232426.-	CNOT7	0.002276121	0.012926748	0.813164212
ENSG00000198858.9:018	chr19.902242.902410.-	R3HDM4	2.93E-05	0.000420507	1.546467387
ENSG00000198858.9:019	chr19.902411.902434.-	R3HDM4	0.004297801	0.021174456	1.566422061
ENSG00000198858.9:020	chr19.902519.902560.-	R3HDM4	0.003470979	0.018080601	1.547025334
ENSG00000198858.9:021	chr19.902561.902627.-	R3HDM4	0.002667139	0.014645206	1.577408353
ENSG00000198931.10:008	chr16.88809707.88809735.-	APRT	7.97E-09	3.60E-07	1.160942679
ENSG00000198931.10:009	chr16.88809736.88809840.-	APRT	6.15E-09	2.87E-07	1.161399599
ENSG00000201129.1+ENSG00000143569.18:065	chr1.154270200.154270564.+	UBAP2L+SNORA58B	0.00201963	0.011847062	1.086484536
ENSG00000201129.1+ENSG00000143569.18:066	chr1.154270565.154270852.+	UBAP2L+SNORA58B	0.007004838	0.030718272	1.104247378
ENSG00000201487.1+ENSG00000206620.1+ENSG00000137955.15+ENSG00000117054.13+ENSG00000207241.1:080	chr1.75790152.75790274.+	RABGGTB+SNORD45B+ACADM+SNORD45A+SNORD45C	0.001437812	0.009109611	1.248459875
ENSG00000201965.1+ENSG00000060971.17:019	chr3.38126162.38126341.-	RF00019+ACAA1	5.04E-06	9.79E-05	1.045324965
ENSG00000201965.1+ENSG00000060971.17:023	chr3.38126493.38126509.-	RF00019+ACAA1	0.01063388	0.04183922	1.356484511
ENSG00000203485.12:008	chr14.104703950.104704809.+	INF2	2.63E-05	0.000387534	0.643717933
ENSG00000203485.12:034	chr14.104715284.104715340.+	INF2	1.12E-11	1.06E-09	0.820125832
ENSG00000203667.9:006	chr1.244839747.244841943.+	COX20	0.000198509	0.001856354	1.561942502
ENSG00000203879.11:023	chrX.154440140.154440189.+	GDI1	1.86E-05	0.000292943	1.775377612
ENSG00000203879.11:024	chrX.154440190.154440267.+	GDI1	0.000784616	0.005622415	1.56151292
ENSG00000203879.11:025	chrX.154440268.154440374.+	GDI1	0.003886373	0.019702028	1.410833051
ENSG00000203950.6:004	chrX.135051369.135051476.-	RTL8A	1.82E-10	1.42E-08	0.763178422
ENSG00000203950.6:006	chrX.135051520.135051916.-	RTL8A	9.32E-11	7.77E-09	0.701660495
ENSG00000204070.9+ENSG00000254806.5+ENSG00000244274.7:035	chr20.45406619.45406732.+	DBNDD2+SYS1+SYS1-DBNDD2	6.34E-06	0.000119297	1.211134607
ENSG00000204160.11:013	chr1.26852866.26853211.+	ZDHHC18	0.002370598	0.013298522	1.416939413
ENSG00000204231.10:011	chr6.33196037.33196433.-	RXRB	0.009174562	0.037387139	1.363642307
ENSG00000204257.14+ENSG00000242574.8+ENSG00000248993.1:003	chr6.32935342.32935377.-	AL645941.2+HLA-DMA+HLA-DMB	7.56E-10	5.09E-08	0.571365953
ENSG00000204257.14+ENSG00000242574.8+ENSG00000248993.1:026	chr6.32949788.32949889.-	AL645941.2+HLA-DMA+HLA-DMB	0.003370219	0.01772666	0.978055508
ENSG00000204257.14+ENSG00000242574.8+ENSG00000248993.1:027	chr6.32949890.32950083.-	AL645941.2+HLA-DMA+HLA-DMB	0.000190908	0.001803704	1.465393925
ENSG00000204472.12:005	chr6.31615294.31615354.+	AIF1	0.01248723	0.047486745	1.034033011
ENSG00000204514.9+ENSG00000173480.10+ENSG00000269476.1:012	chr19.57858984.57860639.-	ZNF417+ZNF814+AC010326.2	6.14E-06	0.000115878	0.65292364
ENSG00000204930.9+ENSG00000137133.10+ENSG00000285645.1:004	chr9.35813146.35813265.-	FAM221B+HINT2+AL133410.3	7.88E-05	0.000922085	0.741774187
ENSG00000205133.11:029	chr8.92954406.92954564.-	TRIQK	0.000301456	0.002598842	0.937332807
ENSG00000205177.6+ENSG00000284969.1+ENSG00000085063.15:010	chr11.33703010.33708869.-	CD59+AL049629.2+C11orf91	0.00104456	0.007048622	1.22517997
ENSG00000205177.6+ENSG00000284969.1+ENSG00000085063.15:011	chr11.33708870.33709555.-	CD59+AL049629.2+C11orf91	0.010047048	0.040102271	1.040676743
ENSG00000205177.6+ENSG00000284969.1+ENSG00000085063.15:020	chr11.33710099.33710152.-	CD59+AL049629.2+C11orf91	0.00323562	0.017200132	1.021040888
ENSG00000205177.6+ENSG00000284969.1+ENSG00000085063.15:021	chr11.33710153.33710205.-	CD59+AL049629.2+C11orf91	0.007211582	0.031444219	1.018294926
ENSG00000205744.9:006	chr19.6468119.6468233.-	DENND1C	0.000246122	0.002221397	0.645618275
ENSG00000205744.9:008	chr19.6468442.6468577.-	DENND1C	0.000290969	0.002521133	0.708566899
ENSG00000205744.9:012	chr19.6469641.6469651.-	DENND1C	0.000111536	0.001175998	0.693456933
ENSG00000205981.7:011	chr3.180986943.180986947.-	DNAJC19	0.005409627	0.025332973	0.942307258
ENSG00000205981.7:012	chr3.180986948.180986997.-	DNAJC19	0.004876759	0.023337106	0.948127323
ENSG00000206602.1+ENSG00000177576.11+ENSG00000215472.10+ENSG00000202093.1+ENSG00000271982.1+ENSG00000265681.7:050	chr18.49491587.49491625.-	SNORD58B+SNORD58C+SNORD58A+C18orf32+RPL17-C18orf32+RPL17	0.013445309	0.049963169	1.155020245
ENSG00000206602.1+ENSG00000177576.11+ENSG00000215472.10+ENSG00000202093.1+ENSG00000271982.1+ENSG00000265681.7:054	chr18.49491736.49491745.-	SNORD58B+SNORD58C+SNORD58A+C18orf32+RPL17-C18orf32+RPL17	0.00854032	0.035429402	1.161293353
ENSG00000206602.1+ENSG00000177576.11+ENSG00000215472.10+ENSG00000202093.1+ENSG00000271982.1+ENSG00000265681.7:055	chr18.49491746.49491814.-	SNORD58B+SNORD58C+SNORD58A+C18orf32+RPL17-C18orf32+RPL17	0.004553636	0.022123531	1.186127658
ENSG00000206602.1+ENSG00000177576.11+ENSG00000215472.10+ENSG00000202093.1+ENSG00000271982.1+ENSG00000265681.7:056	chr18.49491815.49491833.-	SNORD58B+SNORD58C+SNORD58A+C18orf32+RPL17-C18orf32+RPL17	0.003357188	0.017711885	1.219761754
ENSG00000206602.1+ENSG00000177576.11+ENSG00000215472.10+ENSG00000202093.1+ENSG00000271982.1+ENSG00000265681.7:060	chr18.49492275.49492305.-	SNORD58B+SNORD58C+SNORD58A+C18orf32+RPL17-C18orf32+RPL17	0.008071108	0.034101282	0.808611625
ENSG00000206602.1+ENSG00000177576.11+ENSG00000215472.10+ENSG00000202093.1+ENSG00000271982.1+ENSG00000265681.7:061	chr18.49492306.49492399.-	SNORD58B+SNORD58C+SNORD58A+C18orf32+RPL17-C18orf32+RPL17	0.003370752	0.01772666	0.793045417
ENSG00000206602.1+ENSG00000177576.11+ENSG00000215472.10+ENSG00000202093.1+ENSG00000271982.1+ENSG00000265681.7:062	chr18.49492400.49492409.-	SNORD58B+SNORD58C+SNORD58A+C18orf32+RPL17-C18orf32+RPL17	0.003920446	0.019846016	0.792957933
ENSG00000206602.1+ENSG00000177576.11+ENSG00000215472.10+ENSG00000202093.1+ENSG00000271982.1+ENSG00000265681.7:063	chr18.49492410.49492428.-	SNORD58B+SNORD58C+SNORD58A+C18orf32+RPL17-C18orf32+RPL17	0.00292748	0.015887821	0.779835852
ENSG00000206602.1+ENSG00000177576.11+ENSG00000215472.10+ENSG00000202093.1+ENSG00000271982.1+ENSG00000265681.7:064	chr18.49492429.49492430.-	SNORD58B+SNORD58C+SNORD58A+C18orf32+RPL17-C18orf32+RPL17	0.001335786	0.008615456	0.758019786
ENSG00000206602.1+ENSG00000177576.11+ENSG00000215472.10+ENSG00000202093.1+ENSG00000271982.1+ENSG00000265681.7:065	chr18.49492431.49492432.-	SNORD58B+SNORD58C+SNORD58A+C18orf32+RPL17-C18orf32+RPL17	0.001592607	0.009875856	0.761512667
ENSG00000206602.1+ENSG00000177576.11+ENSG00000215472.10+ENSG00000202093.1+ENSG00000271982.1+ENSG00000265681.7:066	chr18.49492433.49492433.-	SNORD58B+SNORD58C+SNORD58A+C18orf32+RPL17-C18orf32+RPL17	0.002142541	0.012386402	0.760124935
ENSG00000207561.1:001	chr17.68424451.68424548.-	MIR635	0.005357921	0.025175036	1.32454107
ENSG00000211598.2:001	chr2.88885397.88885620.+	IGKV4-1	0.00057959	0.00442981	1.185069073
ENSG00000211598.2:002	chr2.88885840.88886153.+	IGKV4-1	0.000310783	0.002663146	1.152582081
ENSG00000211668.2:002	chr22.22792696.22793007.+	IGLV2-11	0.01243373	0.047360469	1.068189437
ENSG00000211751.9:002	chr7.142792522.142792539.+	TRBC1	0.00104923	0.007063132	0.816729824
ENSG00000211751.9:003	chr7.142792692.142792798.+	TRBC1	0.0008163	0.005819667	0.802508582
ENSG00000211751.9:004	chr7.142793121.142793368.+	TRBC1	0.000675522	0.005020519	0.72956164
ENSG00000211893.4:005	chr14.105643623.105643949.-	IGHG2	0.012861414	0.048584784	1.72252512
ENSG00000211893.4:006	chr14.105644068.105644103.-	IGHG2	0.006655389	0.029564963	1.738774223
ENSG00000211893.4:007	chr14.105644496.105644790.-	IGHG2	0.013176899	0.049368851	1.795187973
ENSG00000211899.10:004	chr14.105854405.105854737.-	IGHM	2.34E-08	9.19E-07	2.368566106
ENSG00000211899.10:005	chr14.105854917.105855234.-	IGHM	2.08E-09	1.15E-07	2.459305608
ENSG00000211899.10:006	chr14.105855480.105855815.-	IGHM	5.12E-10	3.55E-08	2.603914619
ENSG00000211899.10:007	chr14.105855906.105856218.-	IGHM	1.69E-10	1.35E-08	2.785707944
ENSG00000211966.2:001	chr14.106578744.106579048.-	IGHV5-51	0.005182293	0.024497796	1.153020831
ENSG00000211966.2:002	chr14.106579132.106579236.-	IGHV5-51	0.003080234	0.016588244	1.175057253
ENSG00000211967.3:001	chr14.106592676.106592979.-	IGHV3-53	0.011702777	0.045141123	1.32477262
ENSG00000211970.3:002	chr14.106639511.106639657.-	IGHV4-61	0.013404386	0.04989054	1.155562907
ENSG00000213213.13+ENSG00000272896.1+ENSG00000272679.1+ENSG00000273066.5+ENSG00000196642.18+ENSG00000244187.7:009	chr9.136791711.136791777.+	AL355987.3+RABL6+TMEM141+AL355987.4+CCDC183+AL355987.2	5.05E-05	0.000642983	1.029974106
ENSG00000213246.6+ENSG00000108375.12+ENSG00000285897.1:015	chr17.58352024.58352064.-	AC004687.2+RNF43+SUPT4H1	0.001794062	0.010837126	1.671161503
ENSG00000213246.6+ENSG00000108375.12+ENSG00000285897.1:016	chr17.58352065.58352066.-	AC004687.2+RNF43+SUPT4H1	0.009021092	0.037001485	1.178440743
ENSG00000213593.9+ENSG00000254732.1+ENSG00000254462.1+ENSG00000211450.9+ENSG00000198561.13:012	chr11.57737913.57738026.+	CTNND1+SELENOH+AP001931.1+TMX2+TMX2-CTNND1	0.005092113	0.024218672	1.035208764
ENSG00000213722.8+ENSG00000213719.8:015	chr6.31729226.31729361.-	DDAH2+CLIC1	4.29E-06	8.56E-05	0.589007002
ENSG00000213722.8+ENSG00000213719.8:016	chr6.31729362.31729501.-	DDAH2+CLIC1	3.39E-05	0.000471618	0.657551978
ENSG00000213722.8+ENSG00000213719.8:017	chr6.31729502.31729507.-	DDAH2+CLIC1	0.000299404	0.002588964	0.589559319
ENSG00000213722.8+ENSG00000213719.8:018	chr6.31729508.31729682.-	DDAH2+CLIC1	1.46E-09	8.89E-08	0.497451385
ENSG00000213722.8+ENSG00000213719.8:019	chr6.31729683.31729792.-	DDAH2+CLIC1	6.95E-06	0.000128801	0.600703757
ENSG00000213741.10+ENSG00000244270.1:006	chr14.49583579.49583675.-	RPS29+RPL32P29	0.000646762	0.004842763	0.976388176
ENSG00000213949.8+ENSG00000152684.10+ENSG00000241809.1:005	chr5.52799885.52801120.+	ITGA1+AC022133.1+PELO	0.006499125	0.028999602	0.888402839
ENSG00000213949.8+ENSG00000152684.10+ENSG00000241809.1:006	chr5.52801409.52801834.+	ITGA1+AC022133.1+PELO	0.010304788	0.040921057	0.931736084
ENSG00000213983.11+ENSG00000092051.16:018	chr14.23561636.23561961.-	JPH4+AP1G2	0.0006339	0.004766845	1.373402939
ENSG00000213983.11+ENSG00000092051.16:026	chr14.23562594.23563000.-	JPH4+AP1G2	0.00029053	0.002520447	1.40620636
ENSG00000213983.11+ENSG00000092051.16:027	chr14.23563001.23563095.-	JPH4+AP1G2	7.88E-06	0.000142951	1.515381518
ENSG00000213983.11+ENSG00000092051.16:028	chr14.23563096.23563199.-	JPH4+AP1G2	0.000184648	0.001761199	1.457320945
ENSG00000213983.11+ENSG00000092051.16:029	chr14.23563200.23563223.-	JPH4+AP1G2	1.72E-05	0.00027625	1.555955845
ENSG00000213983.11+ENSG00000092051.16:030	chr14.23563224.23563251.-	JPH4+AP1G2	0.000108868	0.001156581	1.527574236
ENSG00000213983.11+ENSG00000092051.16:031	chr14.23563252.23563282.-	JPH4+AP1G2	0.000971311	0.006660279	1.379066947
ENSG00000213983.11+ENSG00000092051.16:032	chr14.23563283.23563379.-	JPH4+AP1G2	0.000186646	0.001770611	1.532601329
ENSG00000213983.11+ENSG00000092051.16:036	chr14.23563503.23563583.-	JPH4+AP1G2	0.004688329	0.022616179	1.399402387
ENSG00000213983.11+ENSG00000092051.16:046	chr14.23563950.23564034.-	JPH4+AP1G2	0.004420667	0.021625988	1.31335296
ENSG00000213983.11+ENSG00000092051.16:047	chr14.23564035.23564045.-	JPH4+AP1G2	0.000717761	0.005234424	1.387783133
ENSG00000213983.11+ENSG00000092051.16:064	chr14.23565200.23565534.-	JPH4+AP1G2	0.006171085	0.027855425	1.32740099
ENSG00000213983.11+ENSG00000092051.16:079	chr14.23566420.23566561.-	JPH4+AP1G2	0.011396491	0.044301408	1.302448701
ENSG00000213983.11+ENSG00000092051.16:087	chr14.23567320.23567324.-	JPH4+AP1G2	0.012536089	0.047646668	1.388373799
ENSG00000213983.11+ENSG00000092051.16:088	chr14.23567325.23567350.-	JPH4+AP1G2	0.006709127	0.029747054	1.341472795
ENSG00000213983.11+ENSG00000092051.16:089	chr14.23567351.23567450.-	JPH4+AP1G2	0.005853123	0.026782821	1.323046423
ENSG00000214046.8+ENSG00000105085.10+ENSG00000127526.14+ENSG00000269578.1+ENSG00000268790.5+ENSG00000269058.5+ENSG00000085872.14+ENSG00000141979.4:122	chr19.16646364.16646452.-	SLC35E1+CALR3+AC008764.4+CHERP+SMIM7+MED26+AC008764.7+AC008764.1	4.11E-05	0.000544654	0.856457168
ENSG00000214046.8+ENSG00000105085.10+ENSG00000127526.14+ENSG00000269578.1+ENSG00000268790.5+ENSG00000269058.5+ENSG00000085872.14+ENSG00000141979.4:123	chr19.16646453.16646587.-	SLC35E1+CALR3+AC008764.4+CHERP+SMIM7+MED26+AC008764.7+AC008764.1	2.01E-05	0.000311924	0.854714481
ENSG00000214046.8+ENSG00000105085.10+ENSG00000127526.14+ENSG00000269578.1+ENSG00000268790.5+ENSG00000269058.5+ENSG00000085872.14+ENSG00000141979.4:124	chr19.16646588.16646658.-	SLC35E1+CALR3+AC008764.4+CHERP+SMIM7+MED26+AC008764.7+AC008764.1	3.85E-07	1.14E-05	0.885532406
ENSG00000214046.8+ENSG00000105085.10+ENSG00000127526.14+ENSG00000269578.1+ENSG00000268790.5+ENSG00000269058.5+ENSG00000085872.14+ENSG00000141979.4:125	chr19.16646659.16646800.-	SLC35E1+CALR3+AC008764.4+CHERP+SMIM7+MED26+AC008764.7+AC008764.1	3.27E-05	0.000457441	0.931229482
ENSG00000214046.8+ENSG00000105085.10+ENSG00000127526.14+ENSG00000269578.1+ENSG00000268790.5+ENSG00000269058.5+ENSG00000085872.14+ENSG00000141979.4:126	chr19.16646801.16647006.-	SLC35E1+CALR3+AC008764.4+CHERP+SMIM7+MED26+AC008764.7+AC008764.1	6.30E-05	0.000773683	0.905194873
ENSG00000214046.8+ENSG00000105085.10+ENSG00000127526.14+ENSG00000269578.1+ENSG00000268790.5+ENSG00000269058.5+ENSG00000085872.14+ENSG00000141979.4:127	chr19.16647007.16647095.-	SLC35E1+CALR3+AC008764.4+CHERP+SMIM7+MED26+AC008764.7+AC008764.1	3.59E-05	0.000493919	0.857101768
ENSG00000214046.8+ENSG00000105085.10+ENSG00000127526.14+ENSG00000269578.1+ENSG00000268790.5+ENSG00000269058.5+ENSG00000085872.14+ENSG00000141979.4:128	chr19.16647096.16647119.-	SLC35E1+CALR3+AC008764.4+CHERP+SMIM7+MED26+AC008764.7+AC008764.1	0.004297334	0.021174456	0.928678455
ENSG00000214046.8+ENSG00000105085.10+ENSG00000127526.14+ENSG00000269578.1+ENSG00000268790.5+ENSG00000269058.5+ENSG00000085872.14+ENSG00000141979.4:134	chr19.16654035.16654125.-	SLC35E1+CALR3+AC008764.4+CHERP+SMIM7+MED26+AC008764.7+AC008764.1	0.007268246	0.031625229	0.959825646
ENSG00000214389.2:001	chr7.98385801.98386584.-	RPS3AP26	0.000703887	0.005154719	1.367080584
ENSG00000214655.10+ENSG00000280238.1:066	chr10.73800760.73800779.+	AC022400.9+ZSWIM8	1.12E-05	0.000192185	1.84220289
ENSG00000214655.10+ENSG00000280238.1:067	chr10.73800780.73800795.+	AC022400.9+ZSWIM8	0.000876532	0.006130563	1.628706076
ENSG00000217555.12+ENSG00000089505.17+ENSG00000254788.7:011	chr16.66558190.66558348.+	CMTM1+CKLF-CMTM1+CKLF	0.001837341	0.011020224	1.117167172
ENSG00000219928.2:001	chr9.87525302.87525475.+	AL161787.1	0.001215322	0.007974201	0.838911194
ENSG00000221978.11:029	chr1.1390901.1390943.-	CCNL2	0.000372607	0.003054589	1.175310158
ENSG00000221978.11:033	chr1.1391153.1391296.-	CCNL2	3.78E-05	0.000512349	1.220383287
ENSG00000221978.11:034	chr1.1391297.1391553.-	CCNL2	0.000164688	0.001612563	1.219137687
ENSG00000221978.11:038	chr1.1391755.1392287.-	CCNL2	0.00020197	0.00187781	1.235117194
ENSG00000223501.8:018	chr6.33264498.33264564.-	VPS52	0.011526811	0.04460984	1.431767969
ENSG00000223501.8:019	chr6.33264565.33264781.-	VPS52	0.004155875	0.020649598	1.330097529
ENSG00000223551.1:001	chr9.128342153.128342770.+	TMSB4XP4	7.09E-05	0.000850488	0.704552067
ENSG00000223916.1:001	chr3.43484972.43485242.-	AC097638.1	0.010488509	0.041439081	0.709661246
ENSG00000224080.1:001	chr3.37143512.37143958.-	UBE2FP1	0.009095613	0.037180255	1.251569592
ENSG00000224420.3+ENSG00000126457.21:020	chr19.49679872.49679925.+	PRMT1+ADM5	0.001624994	0.010014597	1.199141185
ENSG00000224420.3+ENSG00000126457.21:023	chr19.49680140.49680238.+	PRMT1+ADM5	0.00034838	0.002913985	1.36156077
ENSG00000225178.5:001	chr19.23827162.23828049.+	RPSAP58	5.20E-05	0.000658121	1.233567346
ENSG00000228300.13:002	chr19.1276021.1276092.+	C19orf24	0.000208885	0.001931841	1.317522056
ENSG00000228300.13:003	chr19.1276093.1276099.+	C19orf24	0.003614681	0.018621328	1.272104389
ENSG00000228300.13:004	chr19.1276100.1276103.+	C19orf24	0.006078541	0.027544249	1.256755136
ENSG00000229152.2:002	chr13.110899056.110899172.-	ANKRD10-IT1	0.011918111	0.045845437	1.394444794
ENSG00000229180.7+ENSG00000275400.1:016	chr7.66554200.66554584.-	AC006001.3+AC006001.4	0.004278627	0.021139497	0.906031356
ENSG00000229686.1+ENSG00000212498.1+ENSG00000101361.16+ENSG00000271798.1+ENSG00000226572.1+ENSG00000221116.1+ENSG00000284481.1:056	chr20.2657450.2657488.+	NOP56+SNORD56+SNORD110+SNORA51+SNORD86+MIR1292+SNORD57	0.000470773	0.003711579	1.444540734
ENSG00000229719.5+ENSG00000284155.1+ENSG00000283926.1:001	chr11.64889560.64891136.-	MIR194-2+MIR192+MIR194-2HG	3.36E-06	7.19E-05	1.29340401
ENSG00000229795.2+ENSG00000152904.11+ENSG00000285053.1+ENSG00000284770.1:120	chr1.235448441.235448617.+	GGPS1+RPS21P1+TBCE+TBCE	0.004907311	0.02345125	1.178264324
ENSG00000232434.2+ENSG00000177943.13+ENSG00000054148.17:011	chr9.136850138.136850502.+	AJM1+PHPT1+MAMDC4	0.009282437	0.03771697	0.804435134
ENSG00000235162.8:010	chr12.105365807.105365842.+	C12orf75	0.012219052	0.046720688	0.961319182
ENSG00000235245.1:003	chr10.133295524.133295977.-	AL360181.2	4.01E-08	1.50E-06	2.122350554
ENSG00000237765.6+ENSG00000109743.10:017	chr4.15681861.15681901.+	FAM200B+BST1	6.84E-06	0.0001274	0.871265677
ENSG00000238045.9:008	chr16.29810174.29811985.-	AC009133.1	0.000101323	0.001101493	1.052666527
ENSG00000238164.6:017	chr1.2554724.2555680.-	TNFRSF14-AS1	0.000518084	0.004043597	0.833461994
ENSG00000239697.10+ENSG00000161955.16+ENSG00000248871.1:023	chr17.7558787.7559067.+	TNFSF12-TNFSF13+TNFSF12+TNFSF13	2.18E-07	6.98E-06	0.809399376
ENSG00000239697.10+ENSG00000161955.16+ENSG00000248871.1:036	chr17.7560839.7560998.+	TNFSF12-TNFSF13+TNFSF12+TNFSF13	0.011799342	0.045463509	0.964070052
ENSG00000239779.6+ENSG00000274049.4+ENSG00000115274.14:046	chr2.74458672.74458831.+	INO80B-WBP1+INO80B+WBP1	0.000437897	0.00349968	1.356448585
ENSG00000239779.6+ENSG00000274049.4+ENSG00000115274.14:047	chr2.74458832.74458879.+	INO80B-WBP1+INO80B+WBP1	0.000446385	0.003555336	1.414176165
ENSG00000239779.6+ENSG00000274049.4+ENSG00000115274.14:048	chr2.74458880.74458919.+	INO80B-WBP1+INO80B+WBP1	0.004180579	0.020728208	1.372955061
ENSG00000239779.6+ENSG00000274049.4+ENSG00000115274.14:049	chr2.74458920.74458996.+	INO80B-WBP1+INO80B+WBP1	0.001099824	0.007326232	1.360546565
ENSG00000239779.6+ENSG00000274049.4+ENSG00000115274.14:050	chr2.74458997.74459098.+	INO80B-WBP1+INO80B+WBP1	2.66E-07	8.39E-06	1.350415682
ENSG00000239779.6+ENSG00000274049.4+ENSG00000115274.14:051	chr2.74459099.74459117.+	INO80B-WBP1+INO80B+WBP1	0.000205074	0.001904146	1.431682906
ENSG00000239779.6+ENSG00000274049.4+ENSG00000115274.14:052	chr2.74459118.74459211.+	INO80B-WBP1+INO80B+WBP1	0.013231045	0.049477094	1.36641336
ENSG00000239779.6+ENSG00000274049.4+ENSG00000115274.14:053	chr2.74459212.74459437.+	INO80B-WBP1+INO80B+WBP1	0.000843935	0.005974107	1.38039592
ENSG00000239779.6+ENSG00000274049.4+ENSG00000115274.14:054	chr2.74459438.74459477.+	INO80B-WBP1+INO80B+WBP1	0.000149428	0.001493364	1.406485752
ENSG00000239779.6+ENSG00000274049.4+ENSG00000115274.14:055	chr2.74459478.74459552.+	INO80B-WBP1+INO80B+WBP1	0.000123761	0.001279835	1.350529907
ENSG00000239779.6+ENSG00000274049.4+ENSG00000115274.14:056	chr2.74459553.74459562.+	INO80B-WBP1+INO80B+WBP1	0.001176867	0.007780215	1.364362343
ENSG00000239779.6+ENSG00000274049.4+ENSG00000115274.14:057	chr2.74459563.74459642.+	INO80B-WBP1+INO80B+WBP1	0.001528048	0.009551663	1.407629776
ENSG00000239900.12+ENSG00000284431.1+ENSG00000100359.20:089	chr22.40407569.40407701.+	AL022238.4+SGSM3+ADSL	0.008329092	0.034917351	1.349209493
ENSG00000240288.7+ENSG00000272410.5+ENSG00000157014.10+ENSG00000276678.1:012	chr3.10278664.10278760.+	RF02126+AC022384.1+TATDN2+GHRLOS	2.37E-05	0.000356643	1.278978082
ENSG00000241258.6+ENSG00000126522.16+ENSG00000249319.2:008	chr7.66075884.66076038.+	ASL+CRCP+AC068533.4	8.96E-07	2.37E-05	1.189157712
ENSG00000242247.10+ENSG00000100266.18:052	chr22.42959799.42959878.-	ARFGAP3+PACSIN2	2.12E-19	8.26E-17	7.623919368
ENSG00000242372.7+ENSG00000261582.1+ENSG00000126005.16:017	chr20.35276361.35277149.-	MMP24OS+AL121753.1+EIF6	1.17E-05	0.000199976	0.914758843
ENSG00000242372.7+ENSG00000261582.1+ENSG00000126005.16:019	chr20.35277298.35277341.-	MMP24OS+AL121753.1+EIF6	2.40E-06	5.44E-05	0.838716604
ENSG00000242372.7+ENSG00000261582.1+ENSG00000126005.16:020	chr20.35277342.35277389.-	MMP24OS+AL121753.1+EIF6	3.66E-06	7.60E-05	0.852769155
ENSG00000242372.7+ENSG00000261582.1+ENSG00000126005.16:042	chr20.35284493.35284523.-	MMP24OS+AL121753.1+EIF6	0.002659647	0.014615535	0.833595275
ENSG00000242583.1+ENSG00000173890.16:005	chr3.170038216.170038470.+	GPR160+AC008040.2	1.21E-12	1.41E-10	1.911377585
ENSG00000242861.1+ENSG00000196187.11:039	chr1.225866683.225866748.-	AL591895.1+TMEM63A	0.008785929	0.036310679	1.368839749
ENSG00000242865.3+ENSG00000112146.16:030	chr6.53092825.53093316.+	FBXO9+RN7SL244P	0.000150424	0.001500167	1.553406558
ENSG00000242865.3+ENSG00000112146.16:031	chr6.53093317.53093465.+	FBXO9+RN7SL244P	0.000415133	0.003359935	1.492698311
ENSG00000243147.7+ENSG00000158019.20:008	chr2.27774424.27774530.+	MRPL33+BABAM2	0.000108255	0.001153568	1.104615082
ENSG00000244219.6+ENSG00000197343.10+ENSG00000272647.3:028	chr7.99561974.99562343.+	TMEM225B+ZNF655+AC005020.2	0.009276909	0.0377164	1.273548394
ENSG00000244295.2+ENSG00000175606.10:014	chr8.73979079.73979134.+	RPS20P21+TMEM70	0.000304479	0.002618535	1.458424066
ENSG00000244295.2+ENSG00000175606.10:015	chr8.73979135.73979171.+	RPS20P21+TMEM70	1.12E-05	0.000192568	1.564097844
ENSG00000244617.2+ENSG00000179818.13:113	chr2.70029998.70031365.-	ASPRV1+PCBP1-AS1	1.72E-06	4.05E-05	0.814572364
ENSG00000244627.5+ENSG00000213923.11+ENSG00000283900.1:019	chr22.38296206.38296625.-	CSNK1E+TPTEP2+TPTEP2-CSNK1E	0.008317544	0.034910745	0.855431114
ENSG00000244627.5+ENSG00000213923.11+ENSG00000283900.1:024	chr22.38298094.38298203.-	CSNK1E+TPTEP2+TPTEP2-CSNK1E	0.007417129	0.032107659	0.887190064
ENSG00000245532.8+ENSG00000278050.1+ENSG00000277599.1+ENSG00000283791.1+ENSG00000278144.1:012	chr11.65423384.65423392.+	RF01956+RF01957+RF01955+MIR612+NEAT1	0.000276588	0.002423516	0.920018799
ENSG00000245532.8+ENSG00000278050.1+ENSG00000277599.1+ENSG00000283791.1+ENSG00000278144.1:013	chr11.65423393.65423538.+	RF01956+RF01957+RF01955+MIR612+NEAT1	0.000687248	0.0050807	0.924229655
ENSG00000245532.8+ENSG00000278050.1+ENSG00000277599.1+ENSG00000283791.1+ENSG00000278144.1:014	chr11.65423539.65423626.+	RF01956+RF01957+RF01955+MIR612+NEAT1	0.001622742	0.01000953	0.926130897
ENSG00000248487.8+ENSG00000114786.16+ENSG00000243989.8:035	chr3.51980836.51981195.+	ABHD14A+ACY1+ABHD14A-ACY1	1.13E-05	0.000192582	0.876828464
ENSG00000248919.7+ENSG00000241468.7+ENSG00000106246.17:040	chr7.99466111.99466128.-	PTCD1+ATP5MF+ATP5MF-PTCD1	4.52E-07	1.32E-05	0.902054634
ENSG00000249353.2:001	chr5.93682838.93683667.-	NPM1P27	0.003325914	0.017573374	0.725257535
ENSG00000249915.7+ENSG00000063438.16:020	chr5.306755.306760.+	PDCD6+AHRR	1.70E-05	0.000274553	1.048424337
ENSG00000250067.11+ENSG00000186010.18+ENSG00000258674.5:032	chr19.19533477.19535033.+	NDUFA13+YJEFN3+AC011448.1	0.013121283	0.049308697	1.214448296
ENSG00000250722.5:022	chr5.42809760.42809788.-	SELENOP	3.03E-05	0.00043335	1.508892257
ENSG00000254536.1+ENSG00000148832.15+ENSG00000148824.18:040	chr10.133401591.133401847.+	AL360181.3+MTG1+PAOX	0.003214228	0.017130432	1.355848951
ENSG00000254536.1+ENSG00000148832.15+ENSG00000148824.18:041	chr10.133401848.133402148.+	AL360181.3+MTG1+PAOX	0.009041939	0.037055007	1.343770672
ENSG00000254870.5+ENSG00000198563.13+ENSG00000213760.10+ENSG00000265236.1:018	chr6.31532912.31534485.-	ATP6V1G2+DDX39B+SNORD84+ATP6V1G2-DDX39B	0.001748208	0.010642787	1.299483095
ENSG00000254870.5+ENSG00000198563.13+ENSG00000213760.10+ENSG00000265236.1:019	chr6.31534486.31534511.-	ATP6V1G2+DDX39B+SNORD84+ATP6V1G2-DDX39B	0.000981346	0.006702836	1.328340817
ENSG00000254870.5+ENSG00000198563.13+ENSG00000213760.10+ENSG00000265236.1:020	chr6.31534512.31535366.-	ATP6V1G2+DDX39B+SNORD84+ATP6V1G2-DDX39B	0.002098552	0.012222933	1.307033549
ENSG00000254901.7+ENSG00000213999.15+ENSG00000064489.22:032	chr19.19177137.19177460.-	MEF2B+BORCS8-MEF2B+BORCS8	0.009703917	0.039021897	0.936432129
ENSG00000255031.5+ENSG00000110719.9:013	chr11.68043032.68043322.+	AP002807.1+TCIRG1	0.002208469	0.012665112	1.195651977
ENSG00000255031.5+ENSG00000110719.9:043	chr11.68049295.68049662.+	AP002807.1+TCIRG1	0.001496169	0.009402764	1.311157961
ENSG00000255031.5+ENSG00000110719.9:053	chr11.68050487.68050647.+	AP002807.1+TCIRG1	3.06E-12	3.24E-10	1.128816799
ENSG00000255031.5+ENSG00000110719.9:054	chr11.68050648.68050664.+	AP002807.1+TCIRG1	2.24E-12	2.47E-10	1.163429746
ENSG00000255119.1+ENSG00000167792.12:022	chr11.67608226.67608395.+	AP003385.3+NDUFV1	0.000918965	0.006357388	1.504966163
ENSG00000256053.7+ENSG00000126214.21+ENSG00000256500.5:072	chr14.103685317.103685637.+	APOPT1+AL139300.1+KLC1	0.001211127	0.007962259	1.28200398
ENSG00000256053.7+ENSG00000126214.21+ENSG00000256500.5:082	chr14.103686863.103686917.+	APOPT1+AL139300.1+KLC1	0.011638791	0.044943837	1.574964583
ENSG00000256053.7+ENSG00000126214.21+ENSG00000256500.5:083	chr14.103686918.103687080.+	APOPT1+AL139300.1+KLC1	0.003105297	0.01667192	1.457678928
ENSG00000256053.7+ENSG00000126214.21+ENSG00000256500.5:093	chr14.103699922.103700654.+	APOPT1+AL139300.1+KLC1	0.001780598	0.010783708	1.2716737
ENSG00000257086.1+ENSG00000173457.10:007	chr11.64246054.64246193.-	PPP1R14B+AP001453.3	3.58E-14	5.57E-12	4.114567742
ENSG00000257103.8:019	chr19.34226408.34226464.+	LSM14A	0.000135961	0.001377518	1.17838266
ENSG00000257341.5+ENSG00000213145.9+ENSG00000185347.17:006	chr14.105487199.105487212.+	CRIP1+AL928654.3+TEDC1	5.40E-09	2.63E-07	0.54485786
ENSG00000257594.3+ENSG00000259075.6+ENSG00000139323.13:030	chr12.89523674.89524440.-	POC1B+POC1B-GALNT4+GALNT4	0.004711311	0.022684932	0.889326007
ENSG00000259529.1+ENSG00000092098.16+ENSG00000213928.8:111	chr14.24165057.24165183.+	AL136295.5+RNF31+IRF9	0.000396413	0.003219588	1.275928041
ENSG00000259529.1+ENSG00000092098.16+ENSG00000213928.8:112	chr14.24165184.24165449.+	AL136295.5+RNF31+IRF9	3.71E-05	0.000504383	1.3820703
ENSG00000259529.1+ENSG00000092098.16+ENSG00000213928.8:113	chr14.24165759.24165846.+	AL136295.5+RNF31+IRF9	0.003229851	0.017182513	1.287897793
ENSG00000259939.1:001	chr16.8853312.8853636.+	AC022167.1	0.002572799	0.014216389	1.044822578
ENSG00000260371.1+ENSG00000259900.5+ENSG00000272617.3+ENSG00000132604.10+ENSG00000157315.4+ENSG00000258429.1+ENSG00000213380.15:043	chr16.69364967.69366806.-	COG8+AC026464.3+PDF+TMED6+AC026464.1+AC026464.6+TERF2	0.001036553	0.007011508	0.738411032
ENSG00000260669.2+ENSG00000100926.14+ENSG00000213920.8+ENSG00000255526.6+ENSG00000254505.9+ENSG00000196497.16+ENSG00000254692.1+ENSG00000259522.3+ENSG00000129559.12:083	chr14.24190042.24190379.-	MDP1+IPO4+CHMP4A+AL136295.1+TM9SF1+AL096870.2+AL136295.4+NEDD8+NEDD8-MDP1	0.000514969	0.004023768	0.741281679
ENSG00000260669.2+ENSG00000100926.14+ENSG00000213920.8+ENSG00000255526.6+ENSG00000254505.9+ENSG00000196497.16+ENSG00000254692.1+ENSG00000259522.3+ENSG00000129559.12:089	chr14.24191734.24192170.-	MDP1+IPO4+CHMP4A+AL136295.1+TM9SF1+AL096870.2+AL136295.4+NEDD8+NEDD8-MDP1	0.000102075	0.001106237	0.727810989
ENSG00000261123.1:001	chr16.2094830.2095214.-	AC009065.5	0.000534812	0.00416024	0.768876138
ENSG00000261832.6+ENSG00000188603.19+ENSG00000233232.6:121	chr16.28491836.28491856.-	CLN3+NPIPB7+AC138894.1	0.0035289	0.018297694	1.109680821
ENSG00000261832.6+ENSG00000188603.19+ENSG00000233232.6:122	chr16.28491857.28491891.-	CLN3+NPIPB7+AC138894.1	0.001325969	0.008563752	1.127975034
ENSG00000261832.6+ENSG00000188603.19+ENSG00000233232.6:123	chr16.28491892.28491946.-	CLN3+NPIPB7+AC138894.1	0.000907247	0.006294983	1.161943896
ENSG00000261832.6+ENSG00000188603.19+ENSG00000233232.6:124	chr16.28491947.28491983.-	CLN3+NPIPB7+AC138894.1	0.010290186	0.040886261	1.238398404
ENSG00000261915.6+ENSG00000215041.9+ENSG00000132522.15:021	chr17.7313722.7313757.-	AC026954.2+NEURL4+GPS2	0.010321925	0.040965873	1.381309772
ENSG00000261915.6+ENSG00000215041.9+ENSG00000132522.15:022	chr17.7313758.7313905.-	AC026954.2+NEURL4+GPS2	0.007300119	0.031669254	1.33867711
ENSG00000262621.5+ENSG00000263212.2+ENSG00000103351.12+ENSG00000103343.12+ENSG00000122390.18+ENSG00000285329.1:096	chr16.3485062.3485083.+	ZNF174+CLUAP1+NAA60+AC025283.3+AC004224.2+AC025283.2	0.002114652	0.012289447	0.82711236
ENSG00000262633.2+ENSG00000263142.5+ENSG00000108433.16:047	chr17.46935155.46935169.+	AC005670.2+LRRC37A17P+GOSR2	0.00216606	0.012485807	0.954942517
ENSG00000262633.2+ENSG00000263142.5+ENSG00000108433.16:048	chr17.46935170.46935225.+	AC005670.2+LRRC37A17P+GOSR2	0.006185451	0.027902283	0.723294515
ENSG00000262633.2+ENSG00000263142.5+ENSG00000108433.16:051	chr17.46935587.46936621.+	AC005670.2+LRRC37A17P+GOSR2	1.37E-05	0.000228865	0.796961649
ENSG00000262664.2+ENSG00000108963.17:040	chr17.2042232.2042604.+	OVCA2+DPH1	0.000218383	0.002003804	1.652310973
ENSG00000263276.1+ENSG00000261864.1+ENSG00000072736.18+ENSG00000167264.17:083	chr16.68224713.68226349.+	NFATC3+AC130462.1+DUS2+AC020978.7	1.24E-08	5.23E-07	0.346425453
ENSG00000264112.1+ENSG00000136450.12+ENSG00000266086.2:018	chr17.58004002.58004587.-	SRSF1+AC015813.2+AC015813.1	0.007671175	0.032827563	0.933875091
ENSG00000264112.1+ENSG00000136450.12+ENSG00000266086.2:019	chr17.58004588.58004821.-	SRSF1+AC015813.2+AC015813.1	0.004849825	0.023224095	0.913671898
ENSG00000264112.1+ENSG00000136450.12+ENSG00000266086.2:020	chr17.58004822.58004848.-	SRSF1+AC015813.2+AC015813.1	0.006307819	0.028326519	0.897217572
ENSG00000264112.1+ENSG00000136450.12+ENSG00000266086.2:021	chr17.58004849.58004922.-	SRSF1+AC015813.2+AC015813.1	0.000744148	0.005398735	0.908570626
ENSG00000264112.1+ENSG00000136450.12+ENSG00000266086.2:027	chr17.58005601.58005800.-	SRSF1+AC015813.2+AC015813.1	9.54E-05	0.0010572	1.545815265
ENSG00000264860.1+ENSG00000166685.11+ENSG00000180616.8:022	chr17.73205136.73205552.+	COG1+SSTR2+AC097641.1	0.00068171	0.005055772	1.315239082
ENSG00000265408.1+ENSG00000172828.12+ENSG00000172831.11:008	chr16.66934914.66935334.+	CES2+AC009084.1+CES3	3.77E-06	7.72E-05	0.687530389
ENSG00000265408.1+ENSG00000172828.12+ENSG00000172831.11:009	chr16.66935335.66935508.+	CES2+AC009084.1+CES3	2.67E-06	5.95E-05	0.713002827
ENSG00000265408.1+ENSG00000172828.12+ENSG00000172831.11:036	chr16.66942738.66942785.+	CES2+AC009084.1+CES3	0.01148089	0.04450593	1.020419252
ENSG00000265794.5+ENSG00000141314.12+ENSG00000010244.18+ENSG00000283774.1:054	chr17.32361468.32361515.+	AC005899.4+MIR632+ZNF207+RHBDL3	0.002411216	0.013495167	0.942895748
ENSG00000266412.5:018	chr10.46023330.46023455.-	NCOA4	0.00636724	0.028504962	1.469543289
ENSG00000266472.5:002	chr1.150293920.150294334.+	MRPS21	0.01335831	0.049798472	1.177516337
ENSG00000266714.8:110	chr17.75620637.75620872.+	MYO15B	0.001597583	0.009889197	1.211096436
ENSG00000266728.5+ENSG00000141068.14+ENSG00000168961.16:079	chr17.27640572.27640642.+	LGALS9+KSR1+AC015688.4	3.52E-06	7.40E-05	1.04271317
ENSG00000266728.5+ENSG00000141068.14+ENSG00000168961.16:087	chr17.27643525.27643539.+	LGALS9+KSR1+AC015688.4	2.05E-06	4.73E-05	0.836804847
ENSG00000266728.5+ENSG00000141068.14+ENSG00000168961.16:088	chr17.27643540.27643581.+	LGALS9+KSR1+AC015688.4	1.27E-06	3.17E-05	0.834678507
ENSG00000266728.5+ENSG00000141068.14+ENSG00000168961.16:089	chr17.27643582.27643620.+	LGALS9+KSR1+AC015688.4	1.57E-06	3.76E-05	0.834981014
ENSG00000266953.6+ENSG00000126249.7+ENSG00000105220.15:018	chr19.34365196.34365221.+	AC092073.1+PDCD2L+GPI	4.93E-05	0.000633657	1.076219488
ENSG00000267009.6+ENSG00000108946.14+ENSG00000141337.12:050	chr17.68512496.68512548.+	AC007780.1+ARSG+PRKAR1A	0.002798021	0.015244317	0.943212372
ENSG00000267140.1+ENSG00000267583.5+ENSG00000153391.15:024	chr18.35487386.35487439.-	AC007998.2+AC007998.3+INO80C	3.84E-05	0.000519261	1.562759853
ENSG00000267795.5:011	chr16.4795680.4795702.+	SMIM22	0.009516753	0.038468122	0.887588738
ENSG00000267795.5:012	chr16.4795703.4795712.+	SMIM22	0.011336012	0.044115298	0.890300492
ENSG00000268797.1+ENSG00000268975.2+ENSG00000167578.17+ENSG00000171570.11+ENSG00000269858.5+ENSG00000130612.14+ENSG00000261857.6:027	chr19.40780100.40780384.+	MIA+AC008537.1+MIA-RAB4B+CYP2G1P+RAB4B+RAB4B-EGLN2+EGLN2	8.90E-05	0.001001627	1.654863991
ENSG00000269044.2:001	chr19.16633797.16635269.-	AC024075.2	0.006874919	0.030342149	0.814530868
ENSG00000269179.1+ENSG00000213024.11+ENSG00000161640.15+ENSG00000221125.2+ENSG00000104951.15:055	chr19.49927849.49929325.-	RF00012+AC011452.1+SIGLEC11+IL4I1+NUP62	0.000145044	0.001458984	1.425116415
ENSG00000269881.1+ENSG00000242173.8+ENSG00000167930.15:019	chr16.254122.254328.+	ARHGDIG+FAM234A+AC004754.1	1.08E-09	6.79E-08	2.604755754
ENSG00000269881.1+ENSG00000242173.8+ENSG00000167930.15:020	chr16.254329.254380.+	ARHGDIG+FAM234A+AC004754.1	5.71E-09	2.72E-07	2.162459154
ENSG00000269881.1+ENSG00000242173.8+ENSG00000167930.15:030	chr16.259969.259995.+	ARHGDIG+FAM234A+AC004754.1	0.007431206	0.032134574	0.944131591
ENSG00000269897.5+ENSG00000148444.15+ENSG00000168283.13:026	chr10.22318353.22318364.+	COMMD3+COMMD3-BMI1+BMI1	0.011138016	0.043417176	1.509250297
ENSG00000269897.5+ENSG00000148444.15+ENSG00000168283.13:028	chr10.22318404.22318652.+	COMMD3+COMMD3-BMI1+BMI1	0.000877421	0.006130563	1.446776043
ENSG00000270008.1+ENSG00000244754.8+ENSG00000139597.17+ENSG00000212293.1:058	chr13.32517488.32517856.-	AL137247.1+RF00190+N4BP2L2+N4BP2L1	0.013169631	0.049368851	0.946748435
ENSG00000270008.1+ENSG00000244754.8+ENSG00000139597.17+ENSG00000212293.1:063	chr13.32521450.32522181.-	AL137247.1+RF00190+N4BP2L2+N4BP2L1	0.002306079	0.013041083	1.320602615
ENSG00000270008.1+ENSG00000244754.8+ENSG00000139597.17+ENSG00000212293.1:066	chr13.32522276.32525579.-	AL137247.1+RF00190+N4BP2L2+N4BP2L1	9.78E-05	0.001075327	1.455384439
ENSG00000270008.1+ENSG00000244754.8+ENSG00000139597.17+ENSG00000212293.1:067	chr13.32526875.32527407.-	AL137247.1+RF00190+N4BP2L2+N4BP2L1	0.002889384	0.015693231	1.488223083
ENSG00000270015.1:001	chr15.30926514.30928407.+	AC087481.3	0.000175717	0.00169682	1.311998103
ENSG00000270060.1+ENSG00000149182.14:032	chr11.47172710.47172751.-	ARFGAP2+AC090589.3	5.95E-09	2.81E-07	0.640353249
ENSG00000270060.1+ENSG00000149182.14:039	chr11.47173841.47173855.-	ARFGAP2+AC090589.3	0.000103704	0.001120424	1.369163538
ENSG00000270060.1+ENSG00000149182.14:040	chr11.47173856.47173882.-	ARFGAP2+AC090589.3	0.001495797	0.009402764	1.258843074
ENSG00000270647.5:017	chr17.35820240.35820248.+	TAF15	0.006847585	0.030265114	0.957281964
ENSG00000270923.1+ENSG00000106028.10:011	chr7.141738411.141738503.+	TAS2R6P+SSBP1	0.007098151	0.031020074	1.101451749
ENSG00000271725.1+ENSG00000172345.13:018	chr15.81322949.81323801.-	AC103858.1+STARD5	0.0051238	0.024286882	1.364545048
ENSG00000272508.1+ENSG00000261011.1+ENSG00000148671.13+ENSG00000240089.2+ENSG00000188100.8+ENSG00000271880.1+ENSG00000151303.11:004	chr10.86970200.86970262.+	AL136982.6+AL136982.4+AL136982.1+AGAP11+BMS1P3+FAM25A+ADIRF	4.48E-06	8.82E-05	1.061536151
ENSG00000272742.1:002	chr5.139369082.139369717.-	AC135457.1	5.54E-20	2.43E-17	0.319691668
ENSG00000273047.1+ENSG00000197114.11+ENSG00000273154.3+ENSG00000125520.13+ENSG00000203896.9:020	chr20.63733776.63733970.+	SLC2A4RG+AL121845.3+ZGPAT+LIME1+AL121845.2	0.01079855	0.04232959	1.315300227
ENSG00000273047.1+ENSG00000197114.11+ENSG00000273154.3+ENSG00000125520.13+ENSG00000203896.9:021	chr20.63733971.63734153.+	SLC2A4RG+AL121845.3+ZGPAT+LIME1+AL121845.2	0.000394565	0.0032083	1.359981244
ENSG00000273047.1+ENSG00000197114.11+ENSG00000273154.3+ENSG00000125520.13+ENSG00000203896.9:022	chr20.63734154.63734644.+	SLC2A4RG+AL121845.3+ZGPAT+LIME1+AL121845.2	0.004197522	0.02079749	1.363606758
ENSG00000273333.2+ENSG00000204304.11:019	chr6.32188505.32188722.-	AL662884.1+PBX2	0.003642674	0.018710461	1.384417678
ENSG00000273611.4:010	chr17.36486935.36486966.+	ZNHIT3	2.00E-09	1.13E-07	0.908321021
ENSG00000273749.4:028	chr15.22916483.22916630.-	CYFIP1	0.002167683	0.012485807	0.833300463
ENSG00000273749.4:030	chr15.22916882.22917029.-	CYFIP1	4.83E-05	0.000625149	1.429548468
ENSG00000273841.4+ENSG00000085231.13:011	chr5.69365145.69365238.-	AK6+TAF9	0.006335008	0.028393975	0.931416102
ENSG00000273841.4+ENSG00000085231.13:012	chr5.69365239.69365330.-	AK6+TAF9	0.002126346	0.012324751	0.927119441
ENSG00000273841.4+ENSG00000085231.13:013	chr5.69365331.69365356.-	AK6+TAF9	0.006942477	0.030530327	0.926258382
ENSG00000273841.4+ENSG00000085231.13:014	chr5.69365357.69365431.-	AK6+TAF9	0.003707098	0.018999556	0.915440891
ENSG00000273841.4+ENSG00000085231.13:015	chr5.69365432.69365754.-	AK6+TAF9	0.001616202	0.00999561	0.925717864
ENSG00000274998.1+ENSG00000233016.6+ENSG00000280496.1+ENSG00000281808.1+ENSG00000276161.1:004	chr9.136724660.136724939.-	RF00560+SNORA17B+SNHG7+SNORA17A+SNORA17B	0.001266342	0.008239464	0.958924464
ENSG00000274998.1+ENSG00000233016.6+ENSG00000280496.1+ENSG00000281808.1+ENSG00000276161.1:013	chr9.136726484.136726746.-	RF00560+SNORA17B+SNHG7+SNORA17A+SNORA17B	0.007300982	0.031669254	0.754054236
ENSG00000275734.2+ENSG00000185324.21:020	chr16.89687589.89687815.+	AC010538.1+CDK10	0.000957321	0.006590172	1.217679052
ENSG00000275734.2+ENSG00000185324.21:043	chr16.89693468.89693495.+	AC010538.1+CDK10	0.009090466	0.037180255	1.209067486
ENSG00000275734.2+ENSG00000185324.21:044	chr16.89693496.89693718.+	AC010538.1+CDK10	0.00383496	0.019512029	1.217319606
ENSG00000275734.2+ENSG00000185324.21:045	chr16.89693719.89694040.+	AC010538.1+CDK10	0.010897908	0.042659591	1.208506589
ENSG00000276418.5+ENSG00000076554.15+ENSG00000147586.9:015	chr8.80028695.80028796.-	MRPS28+TPD52+AC036214.3	0.004767294	0.022907226	1.358594285
ENSG00000276418.5+ENSG00000076554.15+ENSG00000147586.9:018	chr8.80029905.80029912.-	MRPS28+TPD52+AC036214.3	7.94E-05	0.000926077	1.501328206
ENSG00000276418.5+ENSG00000076554.15+ENSG00000147586.9:019	chr8.80029913.80029964.-	MRPS28+TPD52+AC036214.3	0.000119129	0.001239477	1.512843929
ENSG00000276418.5+ENSG00000076554.15+ENSG00000147586.9:064	chr8.80080315.80080396.-	MRPS28+TPD52+AC036214.3	1.25E-21	8.75E-19	0.418020695
ENSG00000276418.5+ENSG00000076554.15+ENSG00000147586.9:065	chr8.80080397.80080613.-	MRPS28+TPD52+AC036214.3	5.77E-22	4.49E-19	0.39737188
ENSG00000276418.5+ENSG00000076554.15+ENSG00000147586.9:066	chr8.80080614.80080614.-	MRPS28+TPD52+AC036214.3	1.13E-17	3.58E-15	0.155755315
ENSG00000276418.5+ENSG00000076554.15+ENSG00000147586.9:067	chr8.80080615.80080775.-	MRPS28+TPD52+AC036214.3	3.80E-17	1.11E-14	0.123704868
ENSG00000277972.1:003	chr17.38730407.38730759.+	CISD3	0.00018293	0.001749584	1.211049491
ENSG00000278133.1:002	chr16.31123673.31123789.+	AC135050.6	0.008435806	0.035150234	0.843509469
ENSG00000278535.4:009	chr17.36595027.36595180.+	DHRS11	0.002360231	0.013250983	1.053362196
ENSG00000280153.1+ENSG00000179583.19:046	chr16.10924984.10928163.+	AC133065.3+CIITA	0.003716647	0.019033441	0.826303522
ENSG00000280153.1+ENSG00000179583.19:048	chr16.10928333.10931824.+	AC133065.3+CIITA	9.62E-05	0.001063925	0.825771286
ENSG00000280287.1:001	chr12.132550729.132554947.+	AC131212.3	2.32E-05	0.000351108	0.541577337
ENSG00000280498.1+ENSG00000197989.14+ENSG00000273544.1+ENSG00000278274.1+ENSG00000274582.1:008	chr1.28579588.28579763.-	SNORA44+SNHG12+SNORA61+SNORA16A+SNORA16A	0.000264068	0.002343144	0.780660134
ENSG00000282977.1+ENSG00000197111.15+ENSG00000273658.1+ENSG00000205352.10+ENSG00000257379.1:074	chr12.53462481.53462492.+	PCBP2+AC023509.1+PCBP2-OT1+RF02271+PRR13	0.005062415	0.024093792	1.041218482
ENSG00000282977.1+ENSG00000197111.15+ENSG00000273658.1+ENSG00000205352.10+ENSG00000257379.1:092	chr12.53468777.53468779.+	PCBP2+AC023509.1+PCBP2-OT1+RF02271+PRR13	0.008271408	0.034821482	1.020100555
ENSG00000283411.1+ENSG00000181090.20+ENSG00000197070.13:009	chr9.137611451.137612451.+	AL590627.2+ARRDC1+EHMT1	0.000975809	0.006671519	1.332847585
ENSG00000283411.1+ENSG00000181090.20+ENSG00000197070.13:013	chr9.137613007.137613280.+	AL590627.2+ARRDC1+EHMT1	0.003022732	0.016316227	1.277735573
ENSG00000283411.1+ENSG00000181090.20+ENSG00000197070.13:014	chr9.137613281.137613412.+	AL590627.2+ARRDC1+EHMT1	0.002530366	0.014015105	1.328335539
ENSG00000283712.1+ENSG00000127054.20+ENSG00000240731.1:070	chr1.1316157.1317450.-	MIR6727+INTS11+AL139287.1	3.20E-08	1.23E-06	1.444802159
ENSG00000283712.1+ENSG00000127054.20+ENSG00000240731.1:071	chr1.1317581.1317899.-	MIR6727+INTS11+AL139287.1	1.55E-08	6.44E-07	1.430568624
ENSG00000283761.1+ENSG00000156875.13+ENSG00000117620.14:023	chr1.99970453.99970644.+	MFSD14A+SLC35A3+AC118553.2	7.60E-13	9.02E-11	0.441673893
ENSG00000283788.1+ENSG00000065618.19:004	chr10.104031594.104032203.-	MIR936+COL17A1	0.001242012	0.008118882	0.962707354
ENSG00000283805.1+ENSG00000161547.16:012	chr17.76735159.76735617.-	SRSF2+MIR636	0.007299726	0.031669254	1.255965094
ENSG00000283805.1+ENSG00000161547.16:014	chr17.76735662.76735771.-	SRSF2+MIR636	0.006009364	0.027266079	1.258711431
ENSG00000283805.1+ENSG00000161547.16:015	chr17.76735772.76735875.-	SRSF2+MIR636	3.09E-05	0.000439776	1.32923103
ENSG00000283805.1+ENSG00000161547.16:016	chr17.76735876.76736008.-	SRSF2+MIR636	0.002022154	0.011847062	1.329320968
ENSG00000283805.1+ENSG00000161547.16:017	chr17.76736009.76736153.-	SRSF2+MIR636	0.001821388	0.010986269	1.307243143
ENSG00000284048.2+ENSG00000214022.11+ENSG00000284041.1+ENSG00000284691.1+ENSG00000196456.11:022	chr7.150369869.150370044.+	REPIN1+ZNF775+AC073111.5+AC073111.3+AC073111.4	8.26E-07	2.21E-05	0.767607614
ENSG00000284048.2+ENSG00000214022.11+ENSG00000284041.1+ENSG00000284691.1+ENSG00000196456.11:023	chr7.150370045.150370134.+	REPIN1+ZNF775+AC073111.5+AC073111.3+AC073111.4	5.03E-05	0.000642983	0.770722645
ENSG00000284048.2+ENSG00000214022.11+ENSG00000284041.1+ENSG00000284691.1+ENSG00000196456.11:024	chr7.150370135.150370411.+	REPIN1+ZNF775+AC073111.5+AC073111.3+AC073111.4	3.01E-06	6.60E-05	0.784630497
ENSG00000284048.2+ENSG00000214022.11+ENSG00000284041.1+ENSG00000284691.1+ENSG00000196456.11:025	chr7.150370412.150370602.+	REPIN1+ZNF775+AC073111.5+AC073111.3+AC073111.4	1.90E-05	0.000297858	0.780054128
ENSG00000284048.2+ENSG00000214022.11+ENSG00000284041.1+ENSG00000284691.1+ENSG00000196456.11:026	chr7.150370714.150370759.+	REPIN1+ZNF775+AC073111.5+AC073111.3+AC073111.4	0.000677285	0.005028288	0.789300707
ENSG00000284048.2+ENSG00000214022.11+ENSG00000284041.1+ENSG00000284691.1+ENSG00000196456.11:028	chr7.150371164.150371227.+	REPIN1+ZNF775+AC073111.5+AC073111.3+AC073111.4	0.000275614	0.00241989	0.790303866
ENSG00000284064.1+ENSG00000204220.11:012	chr6.33290326.33290450.+	MIR6834+PFDN6	0.000154174	0.001528861	1.053844426
ENSG00000284065.1+ENSG00000285526.1+ENSG00000179066.8+ENSG00000089356.18:025	chr19.35119168.35119251.+	AC020907.6+FXYD3+MIR6887+AC020907.1	0.0003585	0.002963229	0.783733347
ENSG00000284078.1+ENSG00000127184.12:007	chr5.86618054.86618130.+	COX7C+AC108110.1	3.13E-05	0.000444328	0.982732111
ENSG00000284122.1+ENSG00000165795.23:100	chr14.21022864.21022879.-	MIR6717+NDRG2	0.001479384	0.009322384	1.362858549
ENSG00000284122.1+ENSG00000165795.23:101	chr14.21022880.21022905.-	MIR6717+NDRG2	0.000904226	0.006280244	1.360099152
ENSG00000284135.1+ENSG00000283041.1+ENSG00000106554.12:015	chr7.133034607.133034859.-	AC008038.1+MIR3654+CHCHD3	0.003514258	0.01825172	1.204515417
ENSG00000284135.1+ENSG00000283041.1+ENSG00000106554.12:017	chr7.133034916.133035748.-	AC008038.1+MIR3654+CHCHD3	0.001338025	0.00861777	1.212144405
ENSG00000284173.1+ENSG00000135926.14:039	chr2.218285763.218285934.-	MIR6513+TMBIM1	0.001933471	0.011428073	1.178637496
ENSG00000284179.1+ENSG00000165119.20:034	chr9.83980153.83980190.-	HNRNPK+MIR7-1	0.004751251	0.022845818	0.932707724
ENSG00000284224.1+ENSG00000180900.18:016	chr8.143793084.143793588.-	SCRIB+MIR937	0.000101565	0.001102408	1.509502953
ENSG00000284268.1+ENSG00000105401.8:020	chr19.10395344.10395434.-	CDC37+MIR1181	0.006457039	0.028867006	1.254772189
ENSG00000284276.1+ENSG00000123933.16:009	chr4.2255009.2255142.-	MXD4+MIR4800	3.26E-05	0.000457441	1.334857053
ENSG00000284276.1+ENSG00000123933.16:010	chr4.2255143.2255154.-	MXD4+MIR4800	6.05E-05	0.000746785	1.36626596
ENSG00000284276.1+ENSG00000123933.16:011	chr4.2255155.2255234.-	MXD4+MIR4800	1.10E-05	0.000191262	1.357774118
ENSG00000284276.1+ENSG00000123933.16:012	chr4.2255235.2255294.-	MXD4+MIR4800	0.000450557	0.003580419	1.316431629
ENSG00000284276.1+ENSG00000123933.16:013	chr4.2255295.2255351.-	MXD4+MIR4800	0.003623326	0.018638431	1.311747847
ENSG00000284317.1+ENSG00000165802.22:026	chr9.137454538.137454656.-	NSMF+MIR7114	0.001916443	0.011360724	0.756139341
ENSG00000284324.1+ENSG00000272888.6+ENSG00000173575.20+ENSG00000279765.3:009	chr15.92883620.92883743.+	LINC01578+AC013394.1+MIR3175+CHD2	0.002128137	0.012324751	1.163555929
ENSG00000284368.1+ENSG00000284564.1+ENSG00000108654.14:008	chr17.64500774.64500823.-	MIR5047+DDX5+MIR3064	2.96E-05	0.000424473	1.411594213
ENSG00000284368.1+ENSG00000284564.1+ENSG00000108654.14:009	chr17.64500824.64500839.-	MIR5047+DDX5+MIR3064	1.75E-05	0.00027866	1.441871333
ENSG00000284368.1+ENSG00000284564.1+ENSG00000108654.14:010	chr17.64500840.64500882.-	MIR5047+DDX5+MIR3064	5.05E-05	0.000642983	1.448293202
ENSG00000284368.1+ENSG00000284564.1+ENSG00000108654.14:011	chr17.64500883.64501056.-	MIR5047+DDX5+MIR3064	2.71E-05	0.000395888	1.457080193
ENSG00000284368.1+ENSG00000284564.1+ENSG00000108654.14:012	chr17.64501057.64501143.-	MIR5047+DDX5+MIR3064	4.27E-05	0.000562495	1.400168631
ENSG00000284368.1+ENSG00000284564.1+ENSG00000108654.14:013	chr17.64501144.64501213.-	MIR5047+DDX5+MIR3064	4.03E-05	0.000537953	1.402035921
ENSG00000284368.1+ENSG00000284564.1+ENSG00000108654.14:014	chr17.64501214.64501260.-	MIR5047+DDX5+MIR3064	0.000127229	0.001309898	1.3588288
ENSG00000284368.1+ENSG00000284564.1+ENSG00000108654.14:015	chr17.64501261.64501313.-	MIR5047+DDX5+MIR3064	0.000139059	0.001404835	1.372363421
ENSG00000284368.1+ENSG00000284564.1+ENSG00000108654.14:016	chr17.64501314.64501472.-	MIR5047+DDX5+MIR3064	8.57E-05	0.000972797	1.366383709
ENSG00000284368.1+ENSG00000284564.1+ENSG00000108654.14:017	chr17.64501473.64501697.-	MIR5047+DDX5+MIR3064	2.71E-05	0.000395888	1.428664202
ENSG00000284368.1+ENSG00000284564.1+ENSG00000108654.14:018	chr17.64501698.64501875.-	MIR5047+DDX5+MIR3064	1.93E-05	0.000301541	1.43645446
ENSG00000284368.1+ENSG00000284564.1+ENSG00000108654.14:019	chr17.64501876.64501887.-	MIR5047+DDX5+MIR3064	8.40E-05	0.000960499	1.382682906
ENSG00000284368.1+ENSG00000284564.1+ENSG00000108654.14:020	chr17.64501888.64501902.-	MIR5047+DDX5+MIR3064	6.59E-05	0.000801959	1.39318494
ENSG00000284368.1+ENSG00000284564.1+ENSG00000108654.14:021	chr17.64501903.64502009.-	MIR5047+DDX5+MIR3064	7.06E-05	0.000849604	1.403267991
ENSG00000284469.1+ENSG00000204310.12:011	chr6.32175814.32175897.-	AGPAT1+MIR6721	2.52E-18	8.39E-16	0.647719942
ENSG00000284469.1+ENSG00000204310.12:012	chr6.32175898.32176122.-	AGPAT1+MIR6721	1.58E-16	4.26E-14	0.600873319
ENSG00000284544.1+ENSG00000125746.16:024	chr19.45619192.45619494.-	EML2+MIR330	4.74E-06	9.27E-05	1.718881212
ENSG00000284544.1+ENSG00000125746.16:025	chr19.45620812.45621162.-	EML2+MIR330	5.84E-07	1.64E-05	1.838644494
ENSG00000284544.1+ENSG00000125746.16:026	chr19.45621163.45621206.-	EML2+MIR330	2.85E-05	0.000410183	1.79476127
ENSG00000284570.1+ENSG00000070756.15:059	chr8.100721620.100721712.-	MIR7705+PABPC1	0.00882416	0.036394629	0.986277889
ENSG00000284840.1+ENSG00000196367.13:094	chr7.99035417.99036477.+	TRRAP+AC004893.2	3.33E-06	7.17E-05	0.807947071
ENSG00000285043.1+ENSG00000149925.18:033	chr16.30065762.30065771.+	ALDOA+AC093512.2	0.001784497	0.010788658	0.75658806
ENSG00000285043.1+ENSG00000149925.18:034	chr16.30065772.30065776.+	ALDOA+AC093512.2	0.010569018	0.041639672	0.840452478
ENSG00000285043.1+ENSG00000149925.18:036	chr16.30065791.30065857.+	ALDOA+AC093512.2	0.008542327	0.035429402	0.933557958
ENSG00000285043.1+ENSG00000149925.18:037	chr16.30065858.30065875.+	ALDOA+AC093512.2	0.009356509	0.037973866	0.954170932
ENSG00000285043.1+ENSG00000149925.18:038	chr16.30065876.30065927.+	ALDOA+AC093512.2	0.005055215	0.024075891	0.949727068
ENSG00000285292.1+ENSG00000285480.1+ENSG00000033050.8:003	chr7.151212490.151214057.-	AC021097.3+AC021097.2+ABCF2	0.001473114	0.009308006	0.947072229
ENSG00000285304.1+ENSG00000241360.1+ENSG00000100092.22:008	chr22.37641126.37641168.+	SH3BP1+PDXP+Z83844.3	0.011526219	0.04460984	1.047220251
ENSG00000285304.1+ENSG00000241360.1+ENSG00000100092.22:038	chr22.37655272.37655289.+	SH3BP1+PDXP+Z83844.3	0.006258393	0.02814066	0.961253746
ENSG00000285693.1+ENSG00000214530.9+ENSG00000186635.14:018	chr11.72692753.72692785.-	AP002381.2+ARAP1+STARD10	0.000605397	0.004582036	1.321254536
ENSG00000285693.1+ENSG00000214530.9+ENSG00000186635.14:069	chr11.72721850.72722028.-	AP002381.2+ARAP1+STARD10	0.00098959	0.006739415	0.854043577
ENSG00000285693.1+ENSG00000214530.9+ENSG00000186635.14:071	chr11.72722089.72722358.-	AP002381.2+ARAP1+STARD10	0.00202492	0.01185323	0.83738325
ENSG00000285693.1+ENSG00000214530.9+ENSG00000186635.14:082	chr11.72754893.72754984.-	AP002381.2+ARAP1+STARD10	0.001251875	0.008168108	1.045343747
ENSG00000285693.1+ENSG00000214530.9+ENSG00000186635.14:083	chr11.72754985.72755015.-	AP002381.2+ARAP1+STARD10	0.000275325	0.00241989	1.035359057
ENSG00000285693.1+ENSG00000214530.9+ENSG00000186635.14:084	chr11.72755016.72755061.-	AP002381.2+ARAP1+STARD10	3.50E-06	7.37E-05	1.033674041
ENSG00000285693.1+ENSG00000214530.9+ENSG00000186635.14:085	chr11.72755062.72755070.-	AP002381.2+ARAP1+STARD10	9.66E-06	0.000169233	1.028084454
ENSG00000285693.1+ENSG00000214530.9+ENSG00000186635.14:086	chr11.72755071.72755121.-	AP002381.2+ARAP1+STARD10	0.004820086	0.023097483	1.025056298
ENSG00000285693.1+ENSG00000214530.9+ENSG00000186635.14:091	chr11.72757767.72757770.-	AP002381.2+ARAP1+STARD10	0.000281224	0.002448036	1.025262083
ENSG00000285839.1+ENSG00000117862.12+ENSG00000198841.3:013	chr1.52032103.52032687.-	KTI12+AL445685.3+TXNDC12	0.000121468	0.001257989	1.262253963
ENSG00000285839.1+ENSG00000117862.12+ENSG00000198841.3:014	chr1.52032688.52033284.-	KTI12+AL445685.3+TXNDC12	3.42E-05	0.000473601	1.228487809
ENSG00000285839.1+ENSG00000117862.12+ENSG00000198841.3:015	chr1.52033285.52033350.-	KTI12+AL445685.3+TXNDC12	0.012992155	0.048928497	1.243221364
