# Supplementary material for: Altered splicing associated with the pathology of inflammatory bowel disease
Source: Hum Genomics. 2021 Jul 23;15:47. doi: 10.1186/s40246-021-00347-y (PMC8305504; doi:10.1186/s40246-021-00347-y)
Supplement: Supplementary file 2 — Additional file 2: Table S2. PSI significant in spliceopathy compared to ileum [file 40246_2021_347_MOESM2_ESM.csv]

Berger et al (2021): Table S2: List of differential PSI in the Spliceopathy Samples relative to Ileum
Exons	coordinates	hgnc	pval	padj	foldchange
ENSG00000003402.19+ENSG00000234431.2:040	chr2.201141374.201141407.+	CFLAR+AC007283.1	2.12E-08	5.43E-06	0.298309739
ENSG00000006756.15:013	chrX.2914497.2914773.-	ARSD	1.38E-06	0.000179162	0.201159258
ENSG00000006756.15:014	chrX.2915556.2915692.-	ARSD	8.73E-08	1.84E-05	1.365134762
ENSG00000010404.17+ENSG00000241769.7+ENSG00000241489.7+ENSG00000238039.1:007	chrX.149487287.149487313.-	IDS+AC244197.3+LINC00893+AC244197.2	1.37E-05	0.001260916	0.272076931
ENSG00000014914.20:015	chr1.149931388.149931426.-	MTMR11	0.00011011	0.006852246	0.726481984
ENSG00000015479.18+ENSG00000281398.4+ENSG00000280987.4:057	chr5.139307241.139307415.+	MATR3+MATR3+SNHG4	0.000110714	0.006852246	1.420438563
ENSG00000015479.18+ENSG00000281398.4+ENSG00000280987.4:060	chr5.139307557.139307648.+	MATR3+MATR3+SNHG4	1.14E-05	0.001105834	1.32995707
ENSG00000015479.18+ENSG00000281398.4+ENSG00000280987.4:063	chr5.139307678.139307714.+	MATR3+MATR3+SNHG4	6.65E-05	0.004645921	1.225323655
ENSG00000015479.18+ENSG00000281398.4+ENSG00000280987.4:064	chr5.139307715.139307715.+	MATR3+MATR3+SNHG4	0.000241818	0.012690769	1.199718439
ENSG00000015479.18+ENSG00000281398.4+ENSG00000280987.4:065	chr5.139307716.139307737.+	MATR3+MATR3+SNHG4	0.000181532	0.010264148	1.219396086
ENSG00000029364.11:022	chr14.69458730.69458827.+	SLC39A9	1.68E-08	4.42E-06	1.903012275
ENSG00000029364.11:024	chr14.69459079.69460551.+	SLC39A9	2.49E-05	0.00209378	1.511431997
ENSG00000042493.15:034	chr2.85410317.85410352.-	CAPG	2.66E-07	4.97E-05	2.020165323
ENSG00000051009.10:006	chr11.6216570.6217370.-	FAM160A2	1.38E-05	0.001260916	3.873577062
ENSG00000057294.14:023	chr12.32893309.32894778.-	PKP2	2.21E-08	5.51E-06	0.343122003
ENSG00000064651.13:027	chr5.128177105.128177152.+	SLC12A2	0.000531504	0.023053671	1.225664948
ENSG00000066322.14+ENSG00000283836.1:025	chr1.43365186.43365214.-	MIR6734+ELOVL1	2.47E-06	0.000300565	1.147131922
ENSG00000066322.14+ENSG00000283836.1:026	chr1.43365215.43365268.-	MIR6734+ELOVL1	2.77E-06	0.000328946	1.146322317
ENSG00000066322.14+ENSG00000283836.1:027	chr1.43365269.43365376.-	MIR6734+ELOVL1	7.41E-07	0.000106717	1.144960323
ENSG00000067066.16+ENSG00000250011.1:060	chr2.230515095.230515638.+	HMGB1P3+SP100	5.59E-05	0.004083559	0.368540829
ENSG00000068745.14:049	chr3.48715418.48715527.-	IP6K2	0.001441273	0.04878207	8.86794194
ENSG00000071073.12:003	chr2.98621506.98625504.-	MGAT4A	0.001357874	0.047247039	1.349643088
ENSG00000071564.14:016	chr19.1612207.1612430.-	TCF3	0.001207623	0.04345157	1.5084476
ENSG00000077454.15+ENSG00000274272.1+ENSG00000205307.11:022	chr7.100575305.100575704.-	LRCH4+AC069281.2+SAP25	0.000552473	0.023746325	3.858753755
ENSG00000077942.18:043	chr22.45562912.45563352.+	FBLN1	0.00011109	0.006852246	0.604553986
ENSG00000078304.19:068	chr14.101912474.101912600.+	PPP2R5C	4.30E-11	3.14E-08	0.401233862
ENSG00000079385.21:012	chr19.42511576.42511628.-	CEACAM1	0	0	4.096923283
ENSG00000082641.15:011	chr17.48048848.48048864.+	NFE2L1	4.43E-05	0.003380305	1.671335753
ENSG00000083457.11:010	chr17.3723288.3723383.-	ITGAE	0.000486297	0.021585675	2.265548691
ENSG00000083896.12:012	chr4.68322492.68322748.-	YTHDC1	0.00020961	0.011443037	6.357789416
ENSG00000086102.18:021	chr9.33347663.33348723.+	NFX1	0.0008128	0.031513406	0.655794167
ENSG00000087460.24:065	chr20.58903528.58903530.+	GNAS	0.000635938	0.025705406	1.157278024
ENSG00000089280.18:017	chr16.31185499.31185556.+	FUS	0.000561129	0.023851393	6.919236669
ENSG00000089351.14:020	chr19.35010380.35010478.+	GRAMD1A	8.26E-08	1.83E-05	0.328134935
ENSG00000089351.14:021	chr19.35010479.35010639.+	GRAMD1A	3.64E-07	6.17E-05	0.265525355
ENSG00000090060.17:035	chr14.96534223.96534490.+	PAPOLA	3.23E-06	0.000369803	0.331358642
ENSG00000091527.15:021	chr3.133587217.133587418.+	CDV3	0.000831474	0.031719577	1.770383605
ENSG00000095321.16:025	chr9.129108763.129108903.-	CRAT	6.40E-05	0.004567854	2.456028494
ENSG00000097021.19:017	chr1.6360570.6360707.-	ACOT7	1.52E-05	0.001375637	1.783102074
ENSG00000100105.17:007	chr22.31340677.31341683.-	PATZ1	0.000258931	0.013152868	0.540334768
ENSG00000100106.20+ENSG00000273899.4+ENSG00000100101.15:059	chr22.37759417.37759954.+	TRIOBP+Z83844.1+NOL12	1.04E-08	2.89E-06	0.352508146
ENSG00000101152.10:005	chr20.63931109.63931182.+	DNAJC5	0.000561244	0.023851393	1.856426704
ENSG00000102445.18+ENSG00000241353.3:022	chr13.46372211.46372597.-	RUBCNL+PPP1R2P4	4.99E-05	0.003735089	1.342835714
ENSG00000102710.19:019	chr13.37022081.37022222.-	SUPT20H	0.000591964	0.024662586	2.08536526
ENSG00000102710.19:021	chr13.37022318.37023044.-	SUPT20H	0.001347848	0.047070622	3.251985054
ENSG00000103056.11+ENSG00000279693.1:020	chr16.68367452.68367846.-	SMPD3+AC099521.2	0.000733944	0.029115428	3.51718628
ENSG00000103326.11:009	chr16.537640.539858.+	CAPN15	4.48E-05	0.003380305	0.40894281
ENSG00000103429.10:013	chr16.14649974.14650556.+	BFAR	0.000144931	0.008446026	0.541595975
ENSG00000104763.18:088	chr8.18066902.18067219.-	ASAH1	0.000254351	0.013126668	0.430447635
ENSG00000104936.17+ENSG00000185800.11+ENSG00000268434.5:080	chr19.45789488.45790176.-	DMPK+DMWD+AC011530.1	7.95E-05	0.005318586	0.36118082
ENSG00000105223.19+ENSG00000279759.1:010	chr19.40348725.40348768.+	AC118344.2+PLD3	0.000248316	0.012889348	0.743191787
ENSG00000105357.16:006	chr19.50205458.50205554.+	MYH14	0.000752236	0.029526798	0.385136745
ENSG00000105552.14:027	chr19.48807793.48808236.-	BCAT2	0.000896736	0.03327382	5.776550844
ENSG00000105552.14:030	chr19.48810917.48810921.-	BCAT2	0.000440236	0.019636072	Inf
ENSG00000105699.16:023	chr19.35262546.35262588.+	LSR	2.86E-06	0.000335322	1.691913911
ENSG00000105699.16:024	chr19.35262589.35262692.+	LSR	6.61E-05	0.004645921	1.585033667
ENSG00000105939.12:006	chr7.139060338.139061035.-	ZC3HAV1	0.000335039	0.016320715	0.341981078
ENSG00000106686.16:030	chr9.4663098.4663410.-	SPATA6L	0.000947489	0.03488449	1.89690233
ENSG00000107521.18:023	chr10.98429156.98429572.-	HPS1	3.12E-05	0.002509671	0.471641274
ENSG00000108312.14:028	chr17.44212344.44212454.-	UBTF	0.00144821	0.04878207	0.731735929
ENSG00000108439.10+ENSG00000108465.14+ENSG00000263798.2:023	chr17.47944716.47945397.+	AC018521.1+CDK5RAP3+PNPO	2.85E-07	5.21E-05	0.243857179
ENSG00000108846.15:031	chr17.50667758.50667862.+	ABCC3	0.000606409	0.025030439	0.396319847
ENSG00000109685.17:034	chr4.1939779.1941750.+	NSD2	5.65E-11	3.84E-08	0.334607836
ENSG00000110066.14:006	chr11.68165719.68165948.-	KMT5B	1.54E-07	3.10E-05	0.339642605
ENSG00000110066.14:007	chr11.68165949.68166406.-	KMT5B	0.000307207	0.015119994	0.507355316
ENSG00000110066.14:008	chr11.68166407.68166981.-	KMT5B	4.73E-06	0.000522216	0.491828504
ENSG00000110713.16+ENSG00000129749.3:051	chr11.3711835.3712563.-	NUP98+CHRNA10	2.15E-09	7.87E-07	0.355835657
ENSG00000111335.12:009	chr12.112987309.112988805.+	OAS2	6.66E-15	1.27E-11	0.294646843
ENSG00000111596.12:046	chr12.70329423.70329489.+	CNOT2	0.000116629	0.007101635	1.232736573
ENSG00000111596.12:047	chr12.70329490.70329570.+	CNOT2	1.07E-05	0.001054477	1.294117647
ENSG00000111596.12:049	chr12.70330287.70330448.+	CNOT2	0.000387899	0.01821681	1.259358289
ENSG00000111596.12:055	chr12.70332791.70332806.+	CNOT2	0.000642503	0.025751623	1.231304348
ENSG00000111786.8:005	chr12.120462163.120463396.-	SRSF9	6.42E-06	0.000678091	2.128329074
ENSG00000111790.13:012	chr12.26960515.26960628.+	FGFR1OP2	7.49E-10	3.39E-07	0.469529499
ENSG00000112200.16:025	chr6.57102880.57109716.+	ZNF451	2.18E-14	3.45E-11	0.131474152
ENSG00000112782.16:016	chr6.45911623.45912739.-	CLIC5	0	0	0.105112324
ENSG00000114316.12+ENSG00000188315.7:046	chr3.49317119.49317478.-	C3orf62+USP4	1.79E-06	0.000223706	0.346296303
ENSG00000114455.13:013	chr3.108328270.108328347.+	HHLA2	0.000168699	0.009595646	0.805815747
ENSG00000115310.17:017	chr2.55010087.55010449.-	RTN4	1.08E-05	0.001054477	1.895565873
ENSG00000115762.16:021	chr2.131144408.131144449.+	PLEKHB2	5.81E-05	0.004215518	0.436142923
ENSG00000116754.13:020	chr1.70231204.70231268.+	SRSF11	0.001306853	0.045977027	Inf
ENSG00000116754.13:021	chr1.70231269.70231274.+	SRSF11	0.00129502	0.045900713	Inf
ENSG00000116833.13:005	chr1.200029033.200029728.+	NR5A2	0.001426839	0.048753754	0.692702434
ENSG00000119596.17:006	chr14.74797580.74799697.+	YLPM1	0.000506274	0.022161746	1.490196078
ENSG00000121067.17:037	chr17.49636759.49636809.-	SPOP	0.000572126	0.024128272	5.242145291
ENSG00000121310.16:045	chr1.52913720.52913894.-	ECHDC2	0.000281443	0.01403191	21.09889514
ENSG00000122566.21:027	chr7.26197831.26197866.-	HNRNPA2B1	0.000148308	0.008590079	1.473123716
ENSG00000123240.16:008	chr10.13108138.13108289.+	OPTN	0.000510481	0.022243396	2.110979887
ENSG00000124942.13:008	chr11.62517358.62533983.-	AHNAK	0.000219527	0.01184128	1.894157001
ENSG00000125648.14:009	chr19.6440064.6441341.-	SLC25A23	0.00056245	0.023851393	1.229969022
ENSG00000125648.14:010	chr19.6441342.6441473.-	SLC25A23	2.17E-06	0.000267442	1.353255767
ENSG00000125648.14:011	chr19.6441474.6441484.-	SLC25A23	1.10E-06	0.000151038	1.297620438
ENSG00000125648.14:012	chr19.6441485.6441929.-	SLC25A23	1.64E-06	0.000207109	1.34230356
ENSG00000125648.14:013	chr19.6441930.6441978.-	SLC25A23	5.53E-09	1.69E-06	1.520863081
ENSG00000125648.14:014	chr19.6441979.6442159.-	SLC25A23	2.08E-10	1.16E-07	1.508078033
ENSG00000125944.19:030	chr1.23341009.23341017.-	HNRNPR	2.59E-05	0.002157254	1.74714931
ENSG00000125944.19:031	chr1.23341018.23341020.-	HNRNPR	6.53E-06	0.000681205	7.290055645
ENSG00000126012.11:008	chrX.53193773.53193781.-	KDM5C	0.000574059	0.024128272	0.653701632
ENSG00000126581.12:011	chr17.42811655.42811723.-	BECN1	0.000612868	0.025093247	1.222533062
ENSG00000126581.12:012	chr17.42811724.42811797.-	BECN1	0.000220645	0.01184128	1.227177359
ENSG00000130202.9:013	chr19.44878553.44878938.+	NECTIN2	0.000255651	0.013126668	0.632137382
ENSG00000130545.15:008	chr19.6466610.6466769.+	CRB3	0.001414873	0.048631653	1.467693594
ENSG00000130940.14:012	chr1.10647213.10647800.-	CASZ1	1.96E-07	3.80E-05	0.307440561
ENSG00000130958.12+ENSG00000285269.2+ENSG00000130948.10:041	chr9.96320710.96320997.-	HSD17B3+SLC35D2+AL160269.1	0.001434862	0.04878207	0.855338137
ENSG00000131236.16:022	chr1.40060067.40060069.+	CAP1	0.000330857	0.016200049	1.071891822
ENSG00000131446.16:029	chr5.180808526.180808594.-	MGAT1	0.001106457	0.040489988	Inf
ENSG00000132485.13:011	chr1.71066935.71067086.-	ZRANB2	0.000630233	0.025583672	29.57309509
ENSG00000132507.17:010	chr17.7307993.7308113.+	EIF5A	0.001268151	0.045116725	0.648848022
ENSG00000132635.16:009	chr20.2838937.2839082.-	PCED1A	7.55E-07	0.000106997	1.570621765
ENSG00000132669.13:019	chr20.19889659.19890330.+	RIN2	0	0	0.175877097
ENSG00000133243.8+ENSG00000275468.1:029	chr19.2015297.2015542.-	AC004678.1+BTBD2	0.001486198	0.049709135	1.282591166
ENSG00000134283.17+ENSG00000257225.1:019	chr12.42332660.42332702.+	PPHLN1+AC079601.1	0.000804507	0.031319719	2.548894525
ENSG00000134283.17+ENSG00000257225.1:048	chr12.42441430.42441543.+	PPHLN1+AC079601.1	0.000433929	0.019636072	0.629616681
ENSG00000134283.17+ENSG00000257225.1:049	chr12.42441544.42441947.+	PPHLN1+AC079601.1	6.97E-05	0.004829481	0.568374357
ENSG00000134755.15:004	chr18.31068299.31068344.-	DSC2	6.83E-10	3.24E-07	0.447184285
ENSG00000135317.12+ENSG00000135316.17+ENSG00000271793.1:073	chr6.85614106.85614980.-	SYNCRIP+AL589666.1+SNX14	0.000186945	0.010507659	0.553110423
ENSG00000135930.13:023	chr2.232568945.232569178.+	EIF4E2	0.000539141	0.023278617	0.746638
ENSG00000136261.14:006	chr7.16646289.16646304.+	BZW2	0.001341383	0.047017718	0.54710815
ENSG00000136485.14:015	chr17.63589238.63589785.+	DCAF7	2.69E-05	0.002223737	1.720411916
ENSG00000136485.14:016	chr17.63589786.63590990.+	DCAF7	5.01E-06	0.000540654	1.688810922
ENSG00000136709.11:020	chr2.127763160.127764827.-	WDR33	5.27E-13	5.57E-10	0.294025239
ENSG00000137177.19:056	chr6.17950406.17951429.-	KIF13A	2.94E-09	9.99E-07	0.309993411
ENSG00000137642.12:071	chr11.121629694.121632015.+	SORL1	1.21E-05	0.001151924	1.429080712
ENSG00000138030.12:010	chr2.27094477.27094611.+	KHK	4.21E-07	6.78E-05	0.398661301
ENSG00000138078.15:014	chr2.44321464.44321826.-	PREPL	9.28E-06	0.000938056	12.63593561
ENSG00000138434.16:009	chr2.181892661.181893392.+	ITPRID2	2.58E-10	1.36E-07	0.198334128
ENSG00000138434.16:013	chr2.181893851.181894695.+	ITPRID2	3.45E-11	2.73E-08	0.141563475
ENSG00000139436.20:027	chr12.109948062.109948846.-	GIT2	3.89E-07	6.48E-05	0.399027254
ENSG00000139540.11:010	chr12.56230762.56230830.+	SLC39A5	8.03E-08	1.82E-05	0.581034805
ENSG00000139540.11:011	chr12.56230831.56230873.+	SLC39A5	7.96E-09	2.36E-06	0.702752681
ENSG00000139540.11:012	chr12.56230874.56230900.+	SLC39A5	0.000118788	0.007155525	0.486262457
ENSG00000140995.16:011	chr16.89949420.89949513.+	DEF8	2.92E-05	0.00236818	1.76737933
ENSG00000140995.16:042	chr16.89959156.89959363.+	DEF8	9.33E-08	1.93E-05	0.340775842
ENSG00000142002.17:030	chr19.4694318.4694660.-	DPP9	2.79E-05	0.00228256	0.435353274
ENSG00000145191.13:035	chr3.184136737.184136979.+	EIF2B5	8.87E-05	0.00576816	0.356529895
ENSG00000145349.16:005	chr4.113455726.113455754.-	CAMK2D	0.000650647	0.025968452	0.450216629
ENSG00000145740.18:009	chr5.69103962.69104434.+	SLC30A5	4.23E-05	0.003290986	0.395726685
ENSG00000145907.14:011	chr5.151786572.151786602.+	G3BP1	0.000395987	0.018348699	0.780740275
ENSG00000147133.15:068	chrX.71464314.71466004.+	TAF1	8.50E-05	0.005607649	1.324929972
ENSG00000147533.16:015	chr8.41507054.41507058.+	GOLGA7	0.000114567	0.007021112	0.483111949
ENSG00000147535.16:017	chr8.38267181.38267266.-	PLPP5	0.000909702	0.033623584	0.645727108
ENSG00000148429.14:017	chr10.11564127.11565638.-	USP6NL	1.57E-09	6.22E-07	0.29649392
ENSG00000149476.15+ENSG00000279246.1:014	chr11.61334342.61334619.+	AP003108.3+TKFC	8.69E-05	0.005693901	1.94913254
ENSG00000149577.15:039	chr11.117187892.117187954.+	SIDT2	5.00E-06	0.000540654	8.348582948
ENSG00000150527.17:054	chr14.39320928.39321056.+	MIA2	7.60E-05	0.005191589	1.297590339
ENSG00000150593.17+ENSG00000284482.1:009	chr10.110881233.110881274.+	PDCD4+MIR4680	4.57E-06	0.000510381	0.870962836
ENSG00000151532.13:011	chr10.112449660.112450726.+	VTI1A	2.19E-05	0.00194683	0.329757134
ENSG00000152291.13:012	chr2.85326805.85326978.-	TGOLN2	2.05E-05	0.001835352	0.819535643
ENSG00000152894.14:055	chr6.128321403.128322038.-	PTPRK	2.41E-08	5.87E-06	0.231148076
ENSG00000153113.23:030	chr5.96702806.96702842.+	CAST	0.001180796	0.042647843	2.934393648
ENSG00000153113.23:031	chr5.96702843.96702856.+	CAST	0.000380962	0.018003752	2.727345813
ENSG00000153113.23:032	chr5.96702857.96702915.+	CAST	7.81E-05	0.005258507	2.791828096
ENSG00000153113.23:042	chr5.96729153.96729209.+	CAST	0.00010374	0.006525977	0.905260999
ENSG00000154639.18:013	chr21.17565853.17570100.+	CXADR	0.001151269	0.041740088	0.375402845
ENSG00000155329.11:015	chr5.133019038.133019203.-	ZCCHC10	5.39E-07	8.39E-05	0.333171824
ENSG00000156990.14:021	chr3.9841257.9841407.-	RPUSD3	0.000376928	0.0179022	0.428153994
ENSG00000157538.13:023	chr21.37261082.37261937.-	VPS26C	9.36E-05	0.005965707	0.446367935
ENSG00000158793.13:016	chr1.161118552.161118785.+	NIT1	9.30E-05	0.005965707	2.80213526
ENSG00000159140.19+ENSG00000284448.1:015	chr21.33557546.33559056.+	MIR6501+SON	0.001461309	0.049049389	0.628767583
ENSG00000160049.11:003	chr1.10462468.10462987.-	DFFA	0.000410529	0.01893017	0.443718448
ENSG00000160226.15+ENSG00000241728.5:009	chr21.44330463.44330822.-	AP001062.3+CFAP410	0.000351714	0.016959032	4.931261095
ENSG00000162144.9:008	chr11.61349657.61349840.-	CYB561A3	0.001302863	0.045977027	2.270308707
ENSG00000162981.13:003	chr2.14633586.14633828.+	FAM84A	0.000846708	0.032051543	0.680893525
ENSG00000163660.11:045	chr3.157153157.157153498.-	CCNL1	0.001227263	0.043991594	5.213637095
ENSG00000163703.17:006	chr3.9933921.9934418.+	CRELD1	0.000215414	0.011692685	0.482401238
ENSG00000164080.13+ENSG00000164081.12:052	chr3.51672341.51672392.+	RAD54L2+TEX264	0.000436884	0.019636072	0.444355125
ENSG00000164402.13:010	chr5.132758200.132758556.-	8-Sep	0.000827278	0.031719577	0.774582706
ENSG00000165494.11+ENSG00000254676.1:006	chr11.83157632.83158879.+	AP000873.4+PCF11	0.000608248	0.025030439	0.531744706
ENSG00000166689.15:013	chr11.16787690.16788814.-	PLEKHA7	0.00044015	0.019636072	0.557730195
ENSG00000166912.16:007	chr15.30942073.30942889.-	MTMR10	0.000236589	0.012485328	0.438108996
ENSG00000167522.15:029	chr16.89286743.89287113.-	ANKRD11	0.000876223	0.032768665	0.5168636
ENSG00000167522.15:030	chr16.89287114.89287650.-	ANKRD11	1.38E-05	0.001260916	0.500033059
ENSG00000167522.15:031	chr16.89287651.89287992.-	ANKRD11	3.55E-06	0.000401846	0.515736168
ENSG00000167522.15:032	chr16.89287993.89288253.-	ANKRD11	0.00012157	0.007262837	0.519703873
ENSG00000167522.15:033	chr16.89288254.89288527.-	ANKRD11	0.00019361	0.010729919	0.574335049
ENSG00000167522.15:049	chr16.89298868.89300119.-	ANKRD11	7.69E-05	0.005214903	0.594234592
ENSG00000168237.17:005	chr3.52290074.52290303.+	GLYCTK	0.001418146	0.048631653	1.489294413
ENSG00000169062.14:021	chr13.114286630.114287617.+	UPF3A	3.43E-05	0.002707871	0.459173009
ENSG00000169554.19:066	chr2.144511391.144513422.-	ZEB2	0.00014344	0.00841071	0.23446594
ENSG00000169814.13:024	chr3.15642058.15642215.+	BTD	2.42E-05	0.002067664	0.330481075
ENSG00000170296.9+ENSG00000181885.18+ENSG00000175826.11+ENSG00000262526.2+ENSG00000262302.1:072	chr17.7263159.7263200.-	CLDN7+CTDNEP1+AC003688.1+AC120057.2+GABARAP	0.000582213	0.024363188	1.082585652
ENSG00000171791.12:005	chr18.63313802.63318081.-	BCL2	1.25E-09	5.38E-07	0.204930622
ENSG00000173599.13:022	chr11.66857883.66858269.-	PC	6.16E-07	9.28E-05	0.269292968
ENSG00000173599.13:023	chr11.66858336.66858356.-	PC	1.88E-07	3.72E-05	0.285099652
ENSG00000173599.13:024	chr11.66860263.66860417.-	PC	8.43E-09	2.43E-06	0.186239336
ENSG00000174564.12+ENSG00000158092.6:015	chr3.136930502.136930594.+	IL20RB+NCK1	9.59E-06	0.000958756	0.339499631
ENSG00000174564.12+ENSG00000158092.6:020	chr3.136945753.136946128.+	IL20RB+NCK1	0.000244875	0.012780579	1.236866233
ENSG00000175203.15:049	chr12.57538519.57538524.-	DCTN2	3.33E-05	0.002657358	2.285981162
ENSG00000175274.18:017	chr11.44936456.44936558.-	TP53I11	7.59E-11	4.81E-08	0.257841973
ENSG00000175274.18:018	chr11.44936559.44936667.-	TP53I11	1.01E-10	5.99E-08	0.277271522
ENSG00000175274.18:019	chr11.44936668.44936689.-	TP53I11	3.45E-07	5.96E-05	0.315938922
ENSG00000176273.14:010	chr10.93902734.93903824.+	SLC35G1	0.000896633	0.03327382	0.578347333
ENSG00000177042.14:016	chr11.703147.703412.+	TMEM80	0.000440308	0.019636072	1.429066778
ENSG00000180628.14:010	chr10.91227337.91227960.+	PCGF5	0.000191744	0.010713965	0.48562442
ENSG00000182606.14:029	chr3.42209986.42212615.+	TRAK1	0.000391223	0.01821681	0.555261008
ENSG00000183077.15:012	chr17.78202509.78202571.+	AFMID	0.000282145	0.01403191	1.276363636
ENSG00000183283.15:024	chr12.51240871.51240898.+	DAZAP2	8.57E-06	0.000884484	0.940429725
ENSG00000185619.18:017	chr4.733884.734479.+	PCGF3	3.21E-06	0.000369803	0.478631592
ENSG00000186184.17:026	chr13.27622911.27623449.+	POLR1D	0.000868104	0.032593356	0.774412934
ENSG00000187239.16:002	chr9.129895268.129895811.-	FNBP1	5.47E-06	0.000583981	0.341916563
ENSG00000188895.11:014	chr17.40129628.40130293.+	MSL1	0.000498039	0.021924447	0.623726487
ENSG00000189042.13:014	chr19.36718948.36720561.+	ZNF567	1.32E-05	0.001244578	2.108597285
ENSG00000189376.11+ENSG00000259305.6+ENSG00000165156.14:027	chr8.123252429.123253321.-	ZHX1-C8orf76+ZHX1+C8orf76	5.45E-05	0.004015426	0.442677401
ENSG00000197142.10:005	chr10.112376199.112376448.+	ACSL5	7.33E-05	0.005042948	0.256795994
ENSG00000197249.13:023	chr14.94388560.94388589.-	SERPINA1	0.001108264	0.040489988	1.321836942
ENSG00000197586.12:029	chr20.25221232.25221333.+	ENTPD6	9.21E-06	0.000938056	1.290599772
ENSG00000197912.15:104	chr16.89541273.89541346.+	SPG7	0.000359705	0.017190034	4.476046925
ENSG00000197912.15:105	chr16.89541347.89541370.+	SPG7	5.13E-05	0.003805301	Inf
ENSG00000197912.15:106	chr16.89541371.89541384.+	SPG7	0.000228758	0.012139493	Inf
ENSG00000198176.12:011	chr13.113585966.113586180.+	TFDP1	9.50E-12	8.21E-09	0.369391087
ENSG00000198363.17:020	chr8.61623710.61624536.-	ASPH	0.000608699	0.025030439	0.313968028
ENSG00000198363.17:024	chr8.61625306.61625644.-	ASPH	0.001399543	0.048519202	0.693124723
ENSG00000198363.17:040	chr8.61643945.61644001.-	ASPH	0.001445292	0.04878207	0.755868522
ENSG00000198373.12:033	chr16.69908883.69910250.+	WWP2	4.47E-14	5.31E-11	0.293931539
ENSG00000198492.15:018	chr1.28742872.28742883.+	YTHDF2	0.00010363	0.006525977	1.315242661
ENSG00000198492.15:019	chr1.28742884.28742899.+	YTHDF2	0.000765183	0.029911425	1.262422299
ENSG00000198492.15:020	chr1.28742900.28743002.+	YTHDF2	0.000360124	0.017190034	1.263588048
ENSG00000198646.13+ENSG00000101464.10:041	chr20.34740363.34743341.-	NCOA6+PIGU	0.000627075	0.025564744	1.260869565
ENSG00000198758.10:017	chr1.109752104.109752193.-	EPS8L3	2.41E-05	0.002067664	1.163939666
ENSG00000203485.12:008	chr14.104703950.104704809.+	INF2	1.16E-05	0.001116847	0.327242639
ENSG00000213638.5+ENSG00000227500.9:011	chr19.1908281.1908635.+	SCAMP4+ADAT3	4.42E-14	5.31E-11	0.237903832
ENSG00000213638.5+ENSG00000227500.9:012	chr19.1911890.1912255.+	SCAMP4+ADAT3	4.60E-08	1.09E-05	0.366027951
ENSG00000213638.5+ENSG00000227500.9:013	chr19.1912256.1913089.+	SCAMP4+ADAT3	2.94E-07	5.28E-05	0.312086949
ENSG00000213638.5+ENSG00000227500.9:014	chr19.1913090.1913447.+	SCAMP4+ADAT3	4.31E-09	1.36E-06	0.335934206
ENSG00000213949.8+ENSG00000152684.10+ENSG00000241809.1:007	chr5.52801835.52804046.+	ITGA1+AC022133.1+PELO	0.000227099	0.012119157	0.370720396
ENSG00000214046.8+ENSG00000105085.10+ENSG00000127526.14+ENSG00000269578.1+ENSG00000268790.5+ENSG00000269058.5+ENSG00000085872.14+ENSG00000141979.4:123	chr19.16646453.16646587.-	SLC35E1+CALR3+AC008764.4+CHERP+SMIM7+MED26+AC008764.7+AC008764.1	0.000738288	0.029115428	0.716413676
ENSG00000214046.8+ENSG00000105085.10+ENSG00000127526.14+ENSG00000269578.1+ENSG00000268790.5+ENSG00000269058.5+ENSG00000085872.14+ENSG00000141979.4:124	chr19.16646588.16646658.-	SLC35E1+CALR3+AC008764.4+CHERP+SMIM7+MED26+AC008764.7+AC008764.1	0.001234878	0.044098153	0.800184949
ENSG00000214753.3+ENSG00000168000.14+ENSG00000234857.2:049	chr11.62706203.62706218.-	HNRNPUL2+HNRNPUL2-BSCL2+BSCL2	0.00073869	0.029115428	0.66228027
ENSG00000214753.3+ENSG00000168000.14+ENSG00000234857.2:050	chr11.62706219.62706220.-	HNRNPUL2+HNRNPUL2-BSCL2+BSCL2	0.000826665	0.031719577	0.669322383
ENSG00000214753.3+ENSG00000168000.14+ENSG00000234857.2:054	chr11.62706259.62706315.-	HNRNPUL2+HNRNPUL2-BSCL2+BSCL2	1.16E-06	0.00015792	0.522928582
ENSG00000215492.6:001	chr18.32412214.32413176.-	HNRNPA1P7	0.000389696	0.01821681	0.405693322
ENSG00000221539.1:001	chr1.28578749.28578822.-	SNORD99	0.000427323	0.019599489	0.34113622
ENSG00000222001.2:003	chr2.233012970.233013139.+	AC106876.1	1.63E-08	4.41E-06	7.547055177
ENSG00000223551.1:001	chr9.128342153.128342770.+	TMSB4XP4	0.000860414	0.032432816	0.455165791
ENSG00000224415.1:001	chr7.103141349.103141939.-	AC007683.1	1.28E-06	0.000171031	0.237635633
ENSG00000225224.1:001	chr7.157192368.157192832.+	RPS27AP12	4.40E-07	6.96E-05	0.255484289
ENSG00000229795.2+ENSG00000152904.11+ENSG00000285053.1+ENSG00000284770.1:019	chr1.235330467.235330500.+	GGPS1+RPS21P1+TBCE+TBCE	8.06E-05	0.005351378	0.355338106
ENSG00000240038.6+ENSG00000185946.15+ENSG00000236085.1:037	chr1.103553815.103554699.+	AMY2B+RNPC3+ACTG1P4	0.000343938	0.016668693	2.603152544
ENSG00000241399.6+ENSG00000054219.10+ENSG00000248672.5:047	chr2.159902549.159903080.-	CD302+LY75+LY75-CD302	4.42E-05	0.003380305	0.442961828
ENSG00000241399.6+ENSG00000054219.10+ENSG00000248672.5:048	chr2.159903081.159903605.-	CD302+LY75+LY75-CD302	2.40E-05	0.002067664	0.411299643
ENSG00000243156.7+ENSG00000093100.13:039	chr22.17860163.17864614.-	MICAL3+AC016026.1	5.97E-07	9.14E-05	0.327287418
ENSG00000244219.6+ENSG00000197343.10+ENSG00000272647.3:035	chr7.99563863.99564023.+	TMEM225B+ZNF655+AC005020.2	0.000154014	0.008866534	0.763249529
ENSG00000244219.6+ENSG00000197343.10+ENSG00000272647.3:036	chr7.99564024.99564346.+	TMEM225B+ZNF655+AC005020.2	0.000196674	0.010798891	0.738906275
ENSG00000244219.6+ENSG00000197343.10+ENSG00000272647.3:037	chr7.99564347.99564686.+	TMEM225B+ZNF655+AC005020.2	0.000133069	0.007858321	0.660754523
ENSG00000244313.3:001	chr11.46428653.46429150.-	AC024293.1	0.000639797	0.025751623	0.567828422
ENSG00000244398.1:001	chr11.16974693.16975013.-	AC116533.1	0.001142923	0.041596272	0.531254454
ENSG00000244627.5+ENSG00000213923.11+ENSG00000283900.1:019	chr22.38296206.38296625.-	CSNK1E+TPTEP2+TPTEP2-CSNK1E	0.000133192	0.007858321	0.558907236
ENSG00000249353.2:001	chr5.93682838.93683667.-	NPM1P27	0.000271766	0.013731433	0.36433839
ENSG00000250539.1:001	chr5.123400922.123402344.-	KRT8P33	2.67E-07	4.97E-05	0.24741701
ENSG00000255857.5:010	chr12.120210108.120210519.+	PXN-AS1	0.00029769	0.01472792	0.671103046
ENSG00000259529.1+ENSG00000092098.16+ENSG00000213928.8:112	chr14.24165184.24165449.+	AL136295.5+RNF31+IRF9	0.000257481	0.013149516	2.905841783
ENSG00000262633.2+ENSG00000263142.5+ENSG00000108433.16:058	chr17.46938705.46938997.+	AC005670.2+LRRC37A17P+GOSR2	9.28E-07	0.000129634	1.445195814
ENSG00000262633.2+ENSG00000263142.5+ENSG00000108433.16:059	chr17.46938998.46939366.+	AC005670.2+LRRC37A17P+GOSR2	1.47E-09	6.08E-07	1.800141241
ENSG00000262633.2+ENSG00000263142.5+ENSG00000108433.16:060	chr17.46939367.46939806.+	AC005670.2+LRRC37A17P+GOSR2	3.16E-10	1.58E-07	1.68069825
ENSG00000262633.2+ENSG00000263142.5+ENSG00000108433.16:061	chr17.46939807.46939953.+	AC005670.2+LRRC37A17P+GOSR2	1.79E-09	6.80E-07	1.627418877
ENSG00000262633.2+ENSG00000263142.5+ENSG00000108433.16:062	chr17.46939954.46940461.+	AC005670.2+LRRC37A17P+GOSR2	2.63E-06	0.000316551	1.423580105
ENSG00000262633.2+ENSG00000263142.5+ENSG00000108433.16:063	chr17.46940462.46940554.+	AC005670.2+LRRC37A17P+GOSR2	6.51E-07	9.66E-05	1.54672878
ENSG00000262633.2+ENSG00000263142.5+ENSG00000108433.16:069	chr17.46941357.46941600.+	AC005670.2+LRRC37A17P+GOSR2	1.47E-06	0.00018908	1.538779066
ENSG00000263244.2+ENSG00000182831.11:006	chr16.9104848.9113181.+	C16orf72+AC087190.3	0.000498545	0.021924447	0.531797686
ENSG00000264501.2+ENSG00000054523.17:031	chr1.10303163.10306464.+	KIF1B+RN7SL731P	2.69E-09	9.46E-07	0.192649572
ENSG00000264501.2+ENSG00000054523.17:033	chr1.10306758.10308597.+	KIF1B+RN7SL731P	4.06E-07	6.66E-05	0.234994218
ENSG00000265408.1+ENSG00000172828.12+ENSG00000172831.11:008	chr16.66934914.66935334.+	CES2+AC009084.1+CES3	4.47E-05	0.003380305	0.490968481
ENSG00000265408.1+ENSG00000172828.12+ENSG00000172831.11:011	chr16.66935564.66935711.+	CES2+AC009084.1+CES3	3.45E-05	0.002707871	0.928483039
ENSG00000265408.1+ENSG00000172828.12+ENSG00000172831.11:014	chr16.66938037.66938155.+	CES2+AC009084.1+CES3	0.000155934	0.008922977	0.957231649
ENSG00000266714.8:110	chr17.75620637.75620872.+	MYO15B	8.94E-05	0.005776817	0.615891185
ENSG00000269179.1+ENSG00000213024.11+ENSG00000161640.15+ENSG00000221125.2+ENSG00000104951.15:055	chr19.49927849.49929325.-	RF00012+AC011452.1+SIGLEC11+IL4I1+NUP62	7.92E-13	7.53E-10	0.419610672
ENSG00000270008.1+ENSG00000244754.8+ENSG00000139597.17+ENSG00000212293.1:029	chr13.32425358.32425955.-	AL137247.1+RF00190+N4BP2L2+N4BP2L1	0.000429171	0.019599489	0.32483883
ENSG00000270060.1+ENSG00000149182.14:032	chr11.47172710.47172751.-	ARFGAP2+AC090589.3	0.00011902	0.007155525	0.52140227
ENSG00000272742.1:002	chr5.139369082.139369717.-	AC135457.1	0	0	0.197302726
ENSG00000276418.5+ENSG00000076554.15+ENSG00000147586.9:064	chr8.80080315.80080396.-	MRPS28+TPD52+AC036214.3	3.21E-09	1.05E-06	0.40174656
ENSG00000276418.5+ENSG00000076554.15+ENSG00000147586.9:065	chr8.80080397.80080613.-	MRPS28+TPD52+AC036214.3	8.67E-08	1.84E-05	0.410690812
ENSG00000278133.1:002	chr16.31123673.31123789.+	AC135050.6	0.000194288	0.010729919	0.594297944
ENSG00000278133.1:003	chr16.31123790.31123953.+	AC135050.6	2.46E-05	0.002084903	0.621743164
ENSG00000278259.4:055	chr17.36513166.36513428.-	MYO19	0.000273436	0.013742696	0.458302746
ENSG00000282977.1+ENSG00000197111.15+ENSG00000273658.1+ENSG00000205352.10+ENSG00000257379.1:022	chr12.53443391.53443486.+	PCBP2+AC023509.1+PCBP2-OT1+RF02271+PRR13	1.36E-06	0.000179162	1.083935602
ENSG00000282977.1+ENSG00000197111.15+ENSG00000273658.1+ENSG00000205352.10+ENSG00000257379.1:089	chr12.53467805.53467843.+	PCBP2+AC023509.1+PCBP2-OT1+RF02271+PRR13	6.63E-05	0.004645921	0.751745214
ENSG00000283761.1+ENSG00000156875.13+ENSG00000117620.14:023	chr1.99970453.99970644.+	MFSD14A+SLC35A3+AC118553.2	3.29E-07	5.79E-05	0.320774864
ENSG00000284370.1+ENSG00000204580.13:030	chr6.30884058.30884068.+	DDR1+MIR4640	0.001412656	0.048631653	9.756221335
ENSG00000284570.1+ENSG00000070756.15:047	chr8.100718087.100718119.-	MIR7705+PABPC1	6.15E-05	0.00442446	0.946259549
ENSG00000284570.1+ENSG00000070756.15:048	chr8.100718120.100718182.-	MIR7705+PABPC1	2.31E-05	0.002029165	0.941285588
ENSG00000285427.1+ENSG00000112096.17+ENSG00000285441.1:005	chr6.159679299.159682138.-	SOD2+SOD2+SOD2-OT1	0.000846925	0.032051543	1.539064906
ENSG00000285427.1+ENSG00000112096.17+ENSG00000285441.1:006	chr6.159682139.159682164.-	SOD2+SOD2+SOD2-OT1	0.000830074	0.031719577	2.360504128
ENSG00000285932.1+ENSG00000014919.12+ENSG00000229278.2:008	chr10.99713515.99714651.-	AL133353.1+AL133353.2+COX15	5.56E-08	1.29E-05	1.486068111
ENSG00000285932.1+ENSG00000014919.12+ENSG00000229278.2:009	chr10.99714652.99714718.-	AL133353.1+AL133353.2+COX15	6.75E-07	9.87E-05	1.414285714
		AL133353.1+AL133353.2+COX15:009
